# Supplementary material for: Psychoeducational Social Anxiety Mobile Apps: Systematic Search in App Stores, Content Analysis, and Evaluation
Source: JMIR Mhealth Uhealth. 2021 Sep 21;9(9):e26603. doi: 10.2196/26603 (PMC8493451; doi:10.2196/26603)
Supplement: Multimedia Appendix 1 [file mhealth_v9i9e26603_app1.xlsx]

## Sheet: iOS Social Anxiety 13.8.19
Appendix 1 (Part 1) Apps searched by keyword "Social Anxiety" using Apple iPad (iOS version 12.3.1, sixth Generation MR7F2X/A), and Apple App Store
Application name	Version number	Google web search for full app name?
10% Happier: Meditation	5.1.4	No
7 Cups: Anxiety & Stress Chat	4.6.1	No
Abide - Christian Meditation	1.38.1	No
Action for Happiness	2.57.1	No
Adult Coloring Book Color Page	4.3	No
All Anxiety	Unavailable	No
All Social Anxiety	Unavailable	No
Anti Stress Coloring Books Animals Pictures Game	9	No
Anti Stress Serene Coloring Pages for Girls	9.8	Yes
AntiStress Anxiety Relief Game	4.7	No
Anxiety & Fear Audio Companion	5	No
Anxiety Disorder Test - Psychological Test	1.2	Yes
Anxiety Eliminator – Stop Stress, Stop Anxiety	1.0.1	Yes
Anxiety Free: iCan Hypnosis with Donald Mackinnon. Reduce stress, relax and learn self hypnosis	1.62	Yes
Anxiety panic attacks game	Unavailable	No
Anxiety Release based on EMDR	1.0.19	No
Anxiety Screening Test	1.3	No
Anxiety Symptoms	Unavailable	No
Art Book: Colour by Number	1.0.9	No
ASMR Whisper & Tingle Calm App	1.1	No
At Ease: Anxiety & Worry Relief	4.1	No
Atmosphere: Relaxing Sounds	10	No
Attunement - music to upgrade your life	4.5	Yes
Aura: Meditation & Mindfulness	3.3.9	No
Baby Monitor and Pet Monitor Bundle	Unavailable	No
Baby Songs: White Noises Sleep	3.1	No
Be Powerful: Free	1.11	No
Be Powerful: Gain Confidence, Respect, and Influence	1.1	Yes
Beat Social Phobia with Andrew Johnson	8.38	Yes
BetterHelp - Online Counseling	8.2	No
BetterMe: Calm & Sleep	3.14.0	No
BeyondNow suicide safety plan	2	No
Binaural (β)	1.9	No
Blush No More	2	No
BoosterBuddy	1.6	No
Braineka Social Phobia	2.2	No
Brainwaves Binaural Beats	5.4.4	No
Breathe: Calm Aura and Sleep	2.6	No
Breathe2Relax	1.7.7	No
Breathing Zone	4.9	No
Brightmind: Meditation	2.6	No
buddhify: meditation on the go	4.2.1	No
Charismatic Leader Pack	Unavailable	No
Children's Sleep Meditations	1.6	No
Color Meme	9	No
Colorfly : Coloring Book	4.13.2	No
Colorful - Calm Coloring Book	2.0.4	No
Coloring Book for Adults Style	14.7	No
Colour Matters Adult Colouring	1.9.0	No
Colouring Book Now	1.9.4	No
Complete Relaxation: Lite	5.1	No
Complete Relaxation: PRO	5.1	No
Cross-Stitch : Color by Number	1.0.33	No
Daily Self Improvement Help and Positive Life Tips	2.4.0	Yes
DARE - Break free from Anxiety	3.5	No
Daylio Journal	1.14.0	No
Deep Relaxation - Yoga Nidra Lite	1.6	No
Deep Sleep and Relax Hypnosis	2.2	No
Deep Sleep and Relaxation	1.6	No
Deep Sleep Hypnosis 2	2.2	No
DEH Amino for Dear Evan Hansen	1.8.35	No
Depression & Anxiety Magazine	2.0.0	No
Digipill: Guided Meditation	2.2.2	No
Doctor On Demand	3.36	No
Dog Monitor	4.5.5	No
Don't Panic with Andrew Johnson	8.38	No
EchoX	1.1	No
eEncounters	1.1.1	No
Empowered Hypnosis Anxiety, Fear & Depression	3.6.1	Yes
Expectful Meditation & Sleep	2.1.6	No
Exposure - Face your Fears	1.1	No
FLARe Response	3.2	No
Free Relaxing Nature Sounds and SPA Music	4.7.502	Yes
Garagua Photo Challenges - Original Social Network Game	1.4	Yes
Guided Meditation Bundle	Unavailable	No
Guided Mind	2.8.1	No
Headspace: Meditation & Sleep	3.72.0	No
Healing Music for Irritability Treatment	Unavailable	No
HealthUnlocked Communities	3.11.0	No
HelloMind: Meditation|Hypnosis	4.5.8	No
Hey Colour - Paint by Numbers	1.2.0	No
I Love Hue	1.2.2	No
Insomnia? Relaxing music game	3.1.8	No
iSleep Easy - Meditations for Restful Sleep	6.23	Yes
Journey LIVE Group Meditation	1.5.4	No
Joyable	3.6.10	No
Key For Me	1.3	No
KidConnect Classroom	1.0.2	No
Kids Colour-ing Book Pages App	1.1	No
Lake: Colouring Books	2.4.9	No
Lift - Depression & Anxiety	1.5.20	No
Lo-Fi Radio: Work,Study,Chill	4.1	No
Lyf - You're not alone	13.5.2	No
Magic ASMR Slime Triggers	1.3.0	No
Mandala Coloring Book!	2.0.3	No
Manhood Essentials	Unavailable	No
Marblesapp	2.7.8	No
MediBee Community - Support	1.3.0	No
Meditation & Sleep	1.0.5	No
Meditation & Sounds by Verv	1.7.1	No
Meditation 4 Inner Wisdom	3.2.1	No
Meditation and Relaxation Pro	3.703	No
Meditation Bundle: Relaxation, Reiki, Mindfulness and More	Unavailable	Yes
Meditation by Aware	2.3.9	No
Meditation Studio: Find Calm	1.26	No
Meditation Time - A beautiful meditation timer	1.4	No
Meditation, Sleep calm sounds	2.6.6	No
Meditopia: Anxiety, Motivation	3.47.1	No
MellowMe - White Noise	2.6.0	No
Mental health wellness tracker apps for anxiety, worry, stress, fears & phobias	Unavailable	Yes
MHF	1.21.2	No
Mind the Bump - A Mindfulness Meditation tool for new and expecting parents	1.22	Yes
Mindbliss Self Love Meditation	2.22.1	No
Mindful Meditation Hypnosis	1.854	No
Mindful Powers	1.1.0	No
Mindfulness Coach	2.2	No
Mindfulness Daily	2.08	No
Mindfulness with Petit BamBou	1.9.1	No
Mindset: Hypnosis & Self-Help	2.0.2	No
MindShift CBT - Anxiety Canada	2.0.3	No
Mood - Journal & Anxiety Chat	4.1.2	No
Mood Mint - Boost Your Mood	4.0.0	No
MoodKit	3.2	No
Moodnotes	2.3.6	No
Moodpath: Depression & Anxiety	3.1.3	No
MoodTools Depression Aid	1.5	No
Moodtrack Social Diary	3.3	No
Moody: Mood Tracker & Journal	1.2.1	No
MOSAIC Now - Low Poly Puzzles	1.8	No
Motivate: Daily Motivation	3.4.2	No
Motivation Quotes - Daily Quote	3.21	No
My Gratitude Journal	1.8.7	No
My Oasis: Relaxing Clicker App	1.28	No
My Team - My Support	1.1.0	No
Nature Melody — Soothing, Calming, and Relaxing Sounds to Relieve Stress and Help Sleep Better	3.0.2	Yes
One-Moment Meditation	1.5.1	No
Overcome Anxiety Hypnosis	1.5.11	No
Panic Attacks? Deal with panic attacks & anxiety	1.3	Yes
Peaceful Sleep Hypnosis for Deep Relaxation	1.36.62	No
Perspective, a mindful journal	1.3.3	No
Pet Monitor VIGI	1.9.3	No
Poly Island: Coloring Art Book	1.4.1	No
Positive Penguins	2	No
Present - Guided Meditation	2.1.2	No
Pumpkin Self Help	3.0.3	No
Pzizz - Sleep, Nap, Focus	4.4.9	No
Quality Mind Global	2.5	No
ReachOut WorryTime	1.1.0	No
Recolor - Coloring Book	4.16.3	No
Reflectly	2.7.4	No
Rejection Training - Face your fears	1.0.0	No
Relax & Rest Guided Meditations	7.4	No
Relax & Sleep Well Hypnosis	7	No
Relax Lite: Stress and Anxiety Relief	4.5	No
Relax with Andrew Johnson (Core Classic Apps)	Unavailable	Yes
Relaxed - Sleep Sounds & Relax	1.6.3	No
Relaxing Color Pixel by Number	4.2.1000	No
Relaxing Sounds Of Nature & SPA Music	4.7.502	Yes
Replika - My AI Friend	5.3.0	No
Sanvello-Stress & Anxiety Help	8.1.0	No
Sayana: Thoughts & Feelings	2019.8	No
Secret Coloring Book - Free Anxiety Stress Relief & Color Therapy Pages for Adult	Unavailable	Yes
Self Help Classics	6.6	No
Self Help Improvement Quotes!	2.4.5	No
Self-help for Anxiety Management	1.2.8	No
Simple Habit - Meditation	4.36.1	No
Simply Being - Guided Meditation for Relaxation and Presence	6	Yes
Sleep Booster - Get Energized	2.8.0	No
Sleep Deep - Guided Relaxation	2.2	No
Sleep Easily Meditations	3.3.11	No
Sleep Music: Calm Your Anxiety	1.1.3	No
Sleep Sounds & Meditation App	3.3.0	No
Sleeping Sounds, Relax & Sleep	2.7	No
Sleepmaker Rain 1	6.1	No
Sleepmaker Storms Free	6.0.1	No
Social Age Counseling	Unavailable	No
Social Anxiety Test	Unavailable	No
Social Anxiety Test - Psychological Test	1.1	Yes
Social help. Buddy chat. Olymp	1.3.6	No
Sociology Quizzes	Unavailable	No
Soultime Christian Meditation	3.0.9	No
SRCH! recolor anti stress game	5.1.4	No
Stop, Breathe & Think Kids	1.6	No
Stress Relief & Management App	2.4.5	No
Stress Relief Relax Meditation	2.3	No
Sunny ~ Sea & Ocean Sounds	3.2	No
Super Slime Simulator	4.91	No
SuperBetter	1.1.9	No
Supportive Amino	1.8.35	No
Symple Symptom Tracker	2.1.16	No
Synctuition Meditation Program	3.13.8	No
Take a Break! - Meditations for Stress Relief	12.1	Yes
TalkLife for Stress & Anxiety	6.0.12.2	No
TeasEar - ASMR Slime Triggers	1.3.1	No
The Mindfulness App - meditate	4.7.74	No
The Tapping Solution	2.1.1	No
Thisissand	2.4.4	No
Tingles - ASMR Sleep Sounds	3.33.1	No
Unwinding Anxiety	3.1.12	No
Waking Up: Guided Meditation	1.2.5	No
Waver: Anxiety & Depression	2.1.5	No
Welltory - heart rate monitor	2.5.3	No
What's Up? - A Mental Health App	2.3.1	No
Wildflowers Mindfulness	2.2.4	No
Wim Hof Method	4.1.5	No
Wisdo	2.28.2	No
Worry Watch :- Anxiety Journal	3.9	No
Yoga Nidra - Deep Relaxation Practice	1.7	No
Yos - Holistic Healthy Living	5.0.2	No
YOU: Small actions, big change	5.9.0	No
Youper	7.00.000	No
Zen	4.0.3	No
Zen Sand: Relaxing Games	1.7	No
Duplicate apps (considering both app names and version numbers) (n=)	0
Total apps (n=)	213

## Sheet: iOS Social Phobia 18.8.19
Appendix 1 (Part 2) Apps searched by keyword "Social Phobia" using Apple iPad (iOS version 12.3.1, sixth Generation MR7F2X/A), and Apple App Store
Application name	Version number	Google web search for full app name?
#Reasons2	2.2.12	No
Action for Happiness	2.57.1	No
All Anxiety	Unavailable	No
All Social Anxiety	Unavailable	No
Anxiety & Fear Audio Companion	5	No
Anxiety Disorder Test - Psychological Test	1.2	Yes
Anxiety Screening Test	1.3	No
Anxiety Symptoms	Unavailable	No
Appxiety	1.1.1(3)	No
Bad Day Clouds Stickers	Unavailable	No
Be Powerful: Free	1.11	No
Be Powerful: Gain Confidence, Respect, and Influence	1.1	Yes
Beat Social Phobia with Andrew Johnson	8.38	Yes
Blush No More	2	No
Braineka Social Phobia	2.2	No
Charismatic Leader Pack	Unavailable	No
Coaster Health	Unavailable	No
Coloring Book for Adults Style	14.7	No
Daily Icebreaker	1.1	No
Deep: Anonymous Emotions	2.1	No
DEH Amino for Dear Evan Hansen	1.8.35	No
Depression & Anxiety Magazine	2.0.0	No
DFC	1.21.1	No
Ear - Your Anonymous Outlet to Listen	1.0.1	No
EchoX	1.1	No
eEncounters	1.1.1	No
Exposure - Face your Fears	1.1	No
Feeliom	2.0.1	No
Fidget Spinner Amino	1.8.35	No
FLARe Response	3.2	No
Friday the 13th - how unlucky is it really? Give your vote!	Unavailable	Yes
GrowingMama	1.1	No
GRYT Health Cancer Community	1.1.3	No
Healing Music for Irritability Treatment	Unavailable	Yes
HealthUnlocked Communities	3.11.0	No
Journey LIVE Group Meditation	1.5.4	No
Joyable	3.6.10	No
Jump Media App	1.4	No
KidConnect Classroom	1.0.2	No
Kinde	2.1	No
Lift - Depression & Anxiety	1.5.20	No
Manhood Essentials	Unavailable	No
Marblesapp	2.7.8	No
MediBee Community - Support	1.3.0	No
MHF	1.21.2	No
mLife: World Mood	1.4	No
Moodboost - anonymous messages	1.0.6	No
Mooder Mood Tracker	1.0.1	No
Moodit	1.2	No
Moodtrack Social Diary	3.3	No
My Team - My Support	1.1.0	No
Panic Relief	1.6	No
Peer Support	1.6	No
Phobia - Improv Game for All Ages	Unavailable	No
Rejection Training - Face your fears	1.0.0	No
Relax+ with Andrew Johnson	2.51	No
Shellie is Brave	Unavailable	No
Social Age Counseling	Unavailable	No
Social Anxiety Test	Unavailable	No
Social Anxiety Test - Psychological Test	1.1	Yes
Social help. Buddy chat. Olymp	1.3.6	No
Social Science Quiz Bundle	Unavailable	No
Sociology Quizzes	Unavailable	No
Solve - your own psychologist	1.3	No
Supportive Amino	1.8.35	No
TalkCampus	1.0.2	No
TalkLife for Stress & Anxiety	6.0.12.2	No
The Feelings	1.1.4	No
The Frida Project	4.2.1	No
Together - Together Helps	1.1.3	No
Waver: Anxiety & Depression	2.1.5	No
Wisdo	2.28.2	No
Yos - Holistic Healthy Living	5.0.2	No
Youper	7.00.001	No
Duplicate apps (considering both app names and version numbers) (n=)	0
Total apps (n=)	74

## Sheet: iOS Shyness 18.8.19
Appendix 1 (Part 3) Apps searched by keyword "Shyness" using Apple iPad (iOS version 12.3.1, sixth Generation MR7F2X/A), and Apple App Store
Application name	Version number	Google web search for full app name?
Assert Yourself with Confidence by Glenn Harrold	1.3	Yes
BSide	1.1.1	No
Busy Bee's Halloween Pack	Unavailable	No
Even Monsters	Unavailable	No
Even Monsters Are Shy	1.3	No
Get Love! Learn to love yourself by Hypnosis!	5.7	Yes
Get Self-Confidence! Boost self-esteem by Hypnosis!	4	Yes
Ghenny The "Littlefeet"	Unavailable	No
Inside Matching Out - The Inside Out Match	1.1	Yes
Language Lab: Spin & Speak – Social Skills	2.1	Yes
LINE	9.12.0	No
Overcoming Low Self-Esteem	Unavailable	No
Shellie is Brave	Unavailable	No
Social Anxiety Test	Unavailable	No
Duplicate apps (considering both app names and version numbers) (n=)	0
Total apps (n=)	14

## Sheet: Android Social Anxiety 24.8.19
Appendix 1 (Part 4) Apps searched by keyword "Social Anxiety" using Samsung Galaxy tablet (Android version 4.4.4, SM-T560), and Google Play Store
Application name	Version number	Google web search for full app name?
3 Min Chill	1	No
30 Days Makeover - Beauty Care at Home	2.0.0	No
3Asks	1	No
7 Cups - Anxiety & Stress Chat	4.6.6	No
Agoraphobia	1.0.0	No
All Mental Disorders and Treatment	2.4.7.0	No
Amazing Facts - Did You Know That?	2	No
Amazing Psychology Facts	1.4	No
Amino: Communities and Chats	2.4.28719	No
Anger Management Quotes	1.5	No
AntiAnxiety	1	No
Antistress - Best Stress-Relief Relaxing Games	4	No
Antistress - relaxation toys	3.56	No
Anxiety	1	No
Anxiety - Self Help	1.1	No
Anxiety - Tips & Quotes	6.13	No
Anxiety & Depression Symptoms	3	No
Anxiety & Depression Symptoms	44	No
Anxiety & Panic Relief	2.4.0	No
Anxiety and Depression Workbook For Dummies	1.0.2	No
Anxiety and Panic Attacks	1	No
Anxiety and Panic Cure	1.1	No
Anxiety and Stress Calm your mind	1.0.0	No
Anxiety attacks symptoms	1	No
Anxiety Coaches Podcasts & Workshops by Gina Ryan	1.4.5	No
Anxiety Cures - Relieve Stress, Increase Happiness	1.2.0	No
Anxiety Disorder Info	1	No
Anxiety Disorder Test	1.5	No
Anxiety Helper	1	No
Anxiety Helper - Therapy, Relief & Healing Music	6	No
Anxiety is the Greatest	2	No
Anxiety Psychopharmacology	9.1	No
Anxiety Quotes	4.0.0	No
Anxiety Recovery Centre App	1.0.0	No
Anxiety Release based on EMDR	1.0.9	No
Anxiety Relief Apps Guide	1	No
Anxiety Relief Hypnosis - Stress, Panic Attacks	2.33	No
Anxiety Symptoms	1	No
ANXIETY SYMPTOMS & How To Deal With Them	1	No
Anxiety Symptoms + Treatment	1.2	No
Anxiety Test	1.4	No
Anxiety Therapy - Chat with Licensed Counselors	1	No
ANXIETY TOOLKIT	1	No
Anxiety Tracker - Stress and Anxiety Log	1.1.8	No
Anxiety, Depression & Stress Relief Audio Courses	3	No
Anxiety: Causes, Symptoms, and Treatments	1.1	No
Atrix Poker	8.1.106	No
Attitude Quotes	8	No
Avoidant Personality Disorder: Causes & Treatment	1	No
Aware: Meditation & Mindfulness	2.0.49	No
BattleText - Chat Game with Friends	2.0.17	No
Beat Social Phobia	5.0.1	No
Beyond VR - Public Speaking VR Cardboard App	1.88	No
Bible Verse About Anxiety	1.1	No
Binaural Beats Therapy	8	No
Blessapp - Semi-anonymous app	1.1	No
blue	1.0.1	No
Breathing Exercises for Anxiety	1.0.0	No
Brightest: Social Impact + Volunteer Opportunities	1.3	No
Building Confidence for Kids	6	No
Calendar+ Schedule Planner App	1.08.38	No
Calm Harm - manages self harm	3.2.3	No
CBT Thought Record Diary	2.3	No
Change Your Thinking,Change Your Life	2.4	No
Chat Rooms - Find Friends	1.40993	No
Clear Fear	1.3.0	No
Cognitive Behavioral Therapy	1.1	No
Cognitive Behavioral Therapy: Depression & Anxiety	2.1	No
Cognitive Diary CBT Self-Help	4.2.5	No
Color Contact Lense Trends	7	No
Color Therapy for Adults	1.02	No
Colorfit - Drawing & Coloring	1.0.12	No
Como Curar a Fobia Social	1	No
Como Superar a Ansiedade Social	1	No
Controle e Monitor: Ansiedade, Humor e Autoestima	1.5.1	No
Correct Spelling - english language grammar free	4.2	No
Counseling Online: 24/7 Anxiety and Stress Chat	2	No
Cure Boredom	1	No
DailyArt - Your Daily Dose of Art History Stories	2.2.7	No
Daylio - Diary, Journal, Mood Tracker	1.24.2	No
Deprelibero	1	No
Depression Quote Wallpapers	1.7	No
Depression Test	1.6	No
Don't Forget the Lyrics	1.1.4	No
Dream Daddy	20190805	No
eMoods Bipolar Mood Tracker	2.4.2	No
Everything is fine	42	No
Exposure - Face Your Fears	1	No
Fabulous: Self Care	3.58	No
FearTools - Anxiety Aid	1.3	No
FeelJoy - Mental Well-Being for Anxiety	1.2.22	No
Fight Depression Naturally	9.8.1	No
Friend Shoulder: Advices and Vent Anonymous - chat	1.9.2	No
General Knowledge Quiz	1.0.2.2.9	No
Generalized Anxiety Disorder	2.7	No
Germany Chat	1.55588	No
GG Relationship Doubt & Obsessions (ROCD)	2.01.69	No
Good Blocks - Improve confidence & self esteem	200100	No
Goodbye Anxiety - Guided Meditations for relief	1.01	No
Harmony - Hypnosis Meditation	3.3	No
Headspace: Meditation & Sleep	3.31.1	No
HOW TO APPROACH A GIRL	1	No
HOW TO BE CONFIDENT	1	No
How to Be More Social	1	No
How To Be Social(Being Social)	1.3	No
How to communicate with your spirit guides	2.7	No
How To Deal With Anxiety	1.2	No
How To Deal With Anxiety - Anxiety Treatment	1	No
How to Deal With Anxiety Fast	1.1	No
How to Get Anything You Want	1	No
How to Overcome Anxiety (Amamiya Apps)	1	No
How to Overcome Anxiety (NC Media Solutions)	1	No
How to Overcome Fear - Tips and Knowledge	1	No
How to Overcome Fear (App Nation 101)	1	No
How To Overcome Fear (The Almighty Dollar)	1	No
How to Overcome Phobia	1.1.2	No
How To Overcome Shyness	1	No
How to Stop Overthinking	1.1	No
Hypnosis App - Attention Shifting - Hypnotherapy	2.2.1	No
Hypnosis for Anxiety, Stress Relief & Depression	1.4.8	No
Hypnosis for Anxiety,Stress and Depression Guide	1	No
Hypnosis for Life Success	1.4.8	No
Hypnosis for Personal Growth	1.4.8	No
Hypnosis for Self Confidence	1.4.8	No
Improve Confidence & Self Esteem (GGSE)	2.01.69	No
Insight Timer - Free Meditation App	13.5.18	No
Inspirational Quotes - Your Daily Motivation	3	No
Joke Book -3000+ Funny Jokes in English	2.1	No
Journey: Diary, Motivational Journal	3.2.9C	No
Jump Media App	1	No
Kids Less Anxious	1.1.3	No
Law Of Attraction Affirmations	1	No
Lo-Fi Radio - Work, Study, Chill	1	No
Lucid Dream Adventure - Story Point & Click Game	1.0.17	No
Meditation + Concentration, timer, music, relax	2.2	No
Men's Bar Game	1	No
Mental disorders	6.0.0	No
Mental Disorders	1.3	No
mental health	1.7	No
Mental Health Tests	1.12	No
Mind Games	3.1.7	No
Mindfulness: Guided Meditation for Stress, Anxiety	2	No
Mindshine - Personal Training for the Mind	1.8.4	No
Mood Tracker, Journal, Anti Depression Diary	1.2.13	No
MoodMission - Cope with Stress, Moods & Anxiety	1.4.8	No
MoodTools - Depression Aid	2.4.4	No
Moodtrack Social Diary	3.3	No
My Affirmations: Live Positive	6.4	No
Nao. Voice Social Platform to reduce your stress	1.1.6	No
Natural Remedies: healthy life, beauty and recipes	1.98	No
Neo : Travel Your Mind and Meditate	1.4	No
Neurohealth Associates	1	No
NeuroNation - Brain Training & Brain Games	3.2.58	No
OCD and Anxiety	6	No
Online Counseling: Depression & Anxiety Therapy	2	No
Online Therapy: Chat with a Live Therapist	2	No
Overcome anxiety	1.1	No
Overcome Anxiety	1	No
Paint By Number - Free Coloring Book & Puzzle Game	2.1.8	No
Panic Attack	1.0.0	No
Panic Attack Anxiety Relief: Breathing Exercises	1.2	No
Panic attack: Causes, Diagnosis, and Treatment	1	No
Panic Relief- stop anxiety now	1.5.4	No
PanicShield - Panic Attack Aid	1.2	No
Party Qs - The #1 Questions App for Conversations	1.2.21	No
Period Tracker Clue: Ovulation & Period Calender	5.19.0	No
Personality Development App	2.4	No
Personality Development App	4.2.7	No
Personality Trait Test	4.22	No
Phobia	1	No
Phobia	5.0.0	No
Phobias: Causes, Types, and Symptoms	1.1	No
Pixel Art: Color by Number	4.6	No
Poems For All Occasions - Love, Family & Friends	8	No
Pottery	1.46	No
Primed Mind - Hypnosis, Mindset & Life Coach	2.4.9	No
PSY - mental health help. Support groups.	8.4.8.364	No
PsychApp - Depression, Anxiety, Panic Attack	1.5.2	No
Psychiatric Nursing Notes	1.3	No
Psychiatry Pro-Diagnosis,Info,Treatment,CBT & DBT	1.0.0	No
Psychology chat today. Depression and anxiety free	1.3.6	No
PsyTests	3	No
PUBLIC SPEAKING TIPS	1	No
Quote Coloring Pages For Adults	2	No
Quotes Creator	1.5.01	No
Reachout: My Support Network	2.7.3	No
Recognize Social Anxiety Disorder	3	No
Reddit	2.26.3	No
Relationship psychology	1	No
RelaxBot - Psychological Methods to Relax Better	1.0.0	No
Relaxing Anti-Stress Sound	6	No
Relieve Depression Hypnosis - Mood & Anxiety Help	2.33	No
Rootd - Panic Attack & Anxiety Relief	1.14.2	No
Secret Diary with Lock for Girls	1.1.3.1	No
Self Confidence Course	1	No
Self Healing Course	5	No
Self-help Anxiety Management	1.2.6	No
Simple Habit - Guided Meditation and Relaxation	1.34.6	No
Smart Therapy	1.5	No
Social Anxiety Disorder	1.0.0	No
Social Anxiety Disorder	1.3.0	No
Social anxiety disorder treatment	1	No
Social Anxiety Hypnosis	1	No
Social Anxiety Test	1.1	No
Social Quest App	1.2	No
Social Sessions Game	5.5	No
South Cheshire CCG and Vale Royal CCG Self Help	1	No
Stack	3	No
Stop Anxiety & Depression Naturally	1	No
Stop Panic & Anxiety Self-Help	4.1.2	No
stress relief - stress and anxiety	1.02	No
Study Music Memory Booster: (Focus & Learn)	12.3	No
Study Tips And Techniques	2	No
Stuttering Speech Therapy - DAF- Logotherapy	1.0.6	No
Sudoku - Free Classic Sudoku Puzzles	1.5.6	No
SuperBetter	1.1.12	No
Supportive Amino for Self Help	2.4.28683	No
TalkLife - Lonely, Stressed or Anxious? Get help!	5.7.20.9	No
Test de Ansiedad Social	1	No
Test de Fobia Social	1	No
The Anxiety Guy Podcasts - Fear, Depression Relief	1.4.6	No
The Best Brain Training	4.1	No
The Best Psychology Facts For Life Hacks	2.1	No
The Creation Frequency	5.5.3	No
The School of Life	6.0.5	No
Therapeer: Peer Emotional Support	1.3.6	No
Therapy - Professional Mental Health Sessions	2	No
Tide - Sleep Sounds, Focus Timer, Relax Meditate	2.8.6	No
Tricky Riddles with Answers & Brain Teaser	2.1	No
Tricky Test 2TM: Genius Brain?	6.4	No
True or False Quiz app - Is That True?	2.1	No
Two Dots	5.6.4	No
Unhappy Wallpapers	1	No
Unwinding AnxietyR	3.1.12	No
Vent - Express yourself freely	4.3.0	No
Vive Sin Ansiedad	1.25.0.0	No
Vocabulary Builder	5.1.2	No
VR Heights Phobia - Google Cardboard	22	No
Waplog - Free Dating app - Meet & Live Video Chat	3.24.1.1	No
What's Up? - Mental Health App	2.3.3	No
Woody Block PuzzleTM	1.2.6	No
Would You Rather? - Hardest Choice for Party Game	2.2	No
Wysa: depression & anxiety therapy chatbot	1.0.4	No
Yoga for Anxiety	1.5	No
Yoga for Beginners | Workouts for the mind & body!	2.4.1	No
Yoga for Relief of Anxiety, Stress and Depression	3.11	No
Youper - Emotional Health	7.00.001	No
Your Life Simulator	1.10.2	No
Duplicate apps (considering both app names and version numbers) (n=)	0
Total Apps (n=)	248

## Sheet: Android Social Phobia 25.8.19
Appendix 1 (Part 5) Apps searched by keyword "Social Phobia" using Samsung Galaxy tablet (Android version 4.4.4, SM-T560), and Google Play Store
Application name	Version number	Google web search for full app name?
1000 Powerful Affirmations	2.8	No
29k: Personal Growth Courses	1.9.5	No
3 Min Chill	1	No
3Asks	1	No
7 Cups - Anxiety & Stress Chat	4.6.6	No
Adult Color By Number-Paint By Number Book Free	1.08	No
Adult Glitter Color By Number-Paint By Number Free	1.06	No
Agenda - Manage your schedule - AMIKEO APPS	1.4.1	No
Agoraphobia	1.0.0	No
All Mental Disorders and Treatment	2.4.7.0	No
Amazing Psychology Facts	1.4	No
Amazing Psychology Facts and Life Hacks - Daily	1.0.4	No
Ambience - Nature sounds: relax and sleep	1.22.0	No
Amino for Voltron	2.4.28683	No
Amino: Communities and Chats	2.4.28719	No
Anime Manga Plus - Color by Number	2	No
AntiAnxiety	1	No
Antistress - Best Stress-Relief Relaxing Games	4	No
Anxiety	1	No
Anxiety & Depression Symptoms	44	No
Anxiety and Depression Workbook for Dummies	1.0.2	No
Anxiety and Panic Attacks	1	No
Anxiety and Panic Cure	1.1	No
Anxiety and Stress Calm your mind	1.0.0	No
Anxiety attacks symptoms	1	No
Anxiety Challenger	29	No
Anxiety Coaches Podcasts & Workshops by Gina Ryan	1.4.5	No
Anxiety Disorder Info	1	No
Anxiety Disorder Test	1.5	No
Anxiety Disorders: Causes, Symptoms, Diagnosis	1	No
Anxiety is the Greatest	2	No
Anxiety Psychopharmacology	9.1	No
Anxiety Quotes	4.0.0	No
Anxiety Recovery Centre App	1.0.0	No
Anxiety Release based on EMDR	1.0.9	No
Anxiety Relief Hypnosis - Stress, Panic Attacks	2.33	No
Anxiety Symptoms	1	No
ANXIETY SYMPTOMS & How To Deal With Them	1	No
Anxiety Symptoms + Treatment	1.2	No
Anxiety Test	1.4	No
Anxiety Test	13	No
ANXIETY TOOLKIT	1	No
Anxiety Tracker - Stress and Anxiety Log	1.1.8	No
Anxiety: Causes, Symptoms, and Treatments	1.1	No
Arachnophobia	1.3	No
Avoidant Personality Disorder: Causes & Treatment	1	No
Aware: Meditation & Mindfulness	2.0.49	No
Basic Psychology Book To Learn Basic Psychology	1	No
Beat Social Phobia	5.0.1	No
Beyond VR - Public Speaking VR Cardboard App	1.88	No
Bible Verses Topic for Share	1.0.1	No
Binaural Beats Therapy	8	No
Blessapp - Semi-anonymous app	1.1	No
Brain Waves - Binaural Beats	5.0.1-40026	No
Brave Puppy : Dog Training Tool	1.1.0	No
Brightest: Social Impact + Volunteer Opportunities	1.3	No
Bust Anxiety	2.5	No
Bust PTSD	5	No
Calm - Meditate, Sleep, Relax	4.4.1	No
Calm Harm - manages self harm	3.2.3	No
Candid	168	No
Clear Fear	1.3.0	No
CloseBy - Discover People	5.4.0	No
Cognitive Behavioral Therapy: Depression & Anxiety	2.1	No
Cognitive Diary CBT Self-Help	4.2.5	No
Color Therapy for Adults	1.02	No
Coloring Book for family	3.0.6	No
Como Curar a Fobia Social	1	No
Como Superar a Ansiedade Social	1	No
Cooking DiaryR: Best Tasty Restaurant & Cafe Game	1.13.1	No
Counseling Online: 24/7 Anxiety and Stress Chat	2	No
Cure Boredom	1	No
Deep Meditation: Relaxation & Sleep Meditation App	5.2.6	No
Deprelibero	1	No
Empirical Psychopharmacology	9.1	No
English Conversations	2.6	No
Everything is fine	42	No
Exam Stress	1.0.01	No
Exposure - Face Your Fears	1	No
EyeMove X EMDR Trauma Therapy	0.7.9.0	No
Fasting Hours Tracker - Fast Timer	1.5	No
FearTools - Anxiety Aid	1.3	No
FeelJoy - Mental Well-Being for Anxiety	1.2.22	No
Find My Friends, Family, Kids - GPS Tracker	8.7.2.5	No
Five Minute Journal	1.2.6	No
Forest: Stay focused	4.10.4	No
Free Coloring Book For Adults	1.5	No
Friend Shoulder: Advices and Vent Anonymous - chat	1.9.2	No
General Science : World Encyclopedia	1	No
General Science Book 2019	1.3	No
General Science Book: Encyclopedia 2019	1.4	No
GG Depression: Quick daily exercise	2.01.69	No
GG Relationship Doubt & Obsessions (ROCD)	2.01.69	No
Giftster - Wish List Registry - Birthday & Holiday	5.1.2	No
Girls Coloring Book	3.0.6	No
Good Blocks - Improve confidence & self esteem	200100	No
Goodbye Anxiety - Guided Meditations for relief	1.01	No
Happy Cross Stitch Color By Number-Needle Art Free	1.02	No
Headspace: Meditation & Sleep	3.31.1	No
HOLLA: Live Random Video Chat, Meet New People	4.3.8	No
How To Be Confident	1.1	No
HOW TO BE CONFIDENT	1	No
How to Be Mentally Strong	1.2	No
How to Be More Social	1	No
How To Be Social(Being Social)	1.3	No
How to communicate with your spirit guides	2.7	No
How To Deal With Anxiety	1.2	No
How To Deal With Anxiety - Anxiety Treatment	1	No
How to Get Anything You Want	1	No
How to Overcome Fear	1	No
How to Overcome Fear - Tips and Knowledge	1	No
How to Overcome Phobia	1.1.2	No
How To Overcome Shyness	1	No
How to Relieve Stress and Anxiety	1.1	No
How To Stop A Panic Attack	1	No
How to Stop Overthinking	1.1	No
Hypnosis App - Attention Shifting - Hypnotherapy	2.2.1	No
Hypnosis for Anxiety, Stress Relief & Depression	1.4.8	No
Hypnosis for Anxiety,Stress and Depression Guide	1	No
Hypnosis for Personal Growth	1.4.8	No
Hypnosis for Self Confidence	1.4.8	No
Imagine All Better	3	No
Improve Confidence & Self Esteem (GGSE)	2.01.69	No
In-Reach	0.2	No
Insight Timer - Free Meditation App	13.5.18	No
Journey: Diary, Motivational Journal	3.2.9C	No
Jump Media App	1	No
Keepsafe Photo Vault: Hide Private Photos & Videos	9.40.0	No
Kids Less Anxious	1.1.3	No
Law Of Attraction Affirmations	1	No
LGBT+ Amino Community and Chat	2.4.28683	No
Live Life: Guided Meditation & relaxation with CBT	2.5.2	No
Lull Aby: Dreamland Adventure	2019.7.6	No
Mandala Coloring Book	3.0.6	No
Medication Reminder, Pill Reminder, Health Tracker	3.53.1	No
Meditation music for relaxation free	5.0.1-40026	No
Men's Bar Game	1	No
Mental Disorders	1.3	No
Mental Disorders and Treatment	1.0.0	No
mental health	1.7	No
Mental Health Tests	1.12	No
Mental illness - Treatment	1.78	No
Mindfulness: Guided Meditation for Stress, Anxiety	2	No
MindMum - a PDeC App for mum's wellbeing	1.9.6	No
Mood Tracker, Journal, Anti Depression Diary	1.2.13	No
MoodTools - Depression Aid	2.4.4	No
Moodtrack Social Diary	3.3	No
Nao. Voice Social Platform to reduce your stress	1.1.6	No
Neurohealth Associates	1	No
OCD and Anxiety	6	No
Online Counseling: Depression & Anxiety Therapy	2	No
Overcome anxiety	1.1	No
Overcome Anxiety	1	No
Overcome Arachnophobia	1.3	No
Ovia Pregnancy Tracker: Baby Due Date Countdown	2.3.6	No
Paint By Number - Free Coloring Book & Puzzle Game	2.1.8	No
Paint.ly - Color by Number Art	1.4.9.8	No
Panic Attack	1.0.0	No
Panic Attack Anxiety Relief: Breathing Exercises	1.2	No
Panic attack: Causes, Diagnosis, and Treatment	1	No
Panic Free Life	2	No
PanicShield - Panic Attack Aid	1.2	No
Party Qs - The #1 Questions App for Conversations	1.2.21	No
Pause - Guided Meditation & relaxing sleep stories	2.7.3	No
Period Tracker Clue: Ovulation & Period Calender	5.19.0	No
Personality Development App	4.2.7	No
Phobia	1	No
Phobia	5.0.0	No
Phobias	8.3.1	No
Phobias and Fears	3	No
Phobias: Causes, Types, and Symptoms	1.1	No
Pixel Art: Color by Number	4.6	No
Prayer	2.0.0	No
Primed Mind - Hypnosis, Mindset & Life Coach	2.4.9	No
PSY - mental health help. Support groups.	8.4.8.364	No
PsychApp - Depression, Anxiety, Panic Attack	1.5.2	No
Psychiatry Pro-Diagnosis,Info,Treatment,CBT & DBT	1.0.0	No
Psychology and Sociology	1.3	No
Psychology books	9.2	No
Psychology chat today. Depression and anxiety free	1.3.6	No
Psychology in Hindi	1.1	No
PsyTests	3	No
PUA Seduction - Pick Up - Polaris Social Analytics	1.0.5	No
PUBLIC SPEAKING TIPS	1	No
Querida Ansiedade	148	No
Quote Coloring Pages For Adults	2	No
Reachout: My Support Network	2.7.3	No
Recognize Social Anxiety Disorder	3	No
Relationship psychology	1	No
Relax Rain - Rain sounds: sleep and meditation	5.4.5	No
RelaxBot - Psychological Methods to Relax Better	1.0.0	No
Relieve Depression Hypnosis - Mood & Anxiety Help	2.33	No
ReMinder App	1.0.3	No
Rootd - Panic Attack & Anxiety Relief	1.14.2	No
Self Confidence Course	1	No
Self Hypnosis Audio Companion	1.4.8	No
Self-help Anxiety Management	1.2.6	No
Simple Habit - Guided Meditation and Relaxation	1.34.6	No
Smart Therapy	1.5	No
Social Anxiety Disorder	1.0.0	No
Social Anxiety Disorder	1.3.0	No
Social anxiety disorder treatment	1	No
Social Anxiety Hypnosis	1	No
Social Anxiety Test	1.1	No
Social Intelligence	2.1	No
Social Quest App	1.2	No
Social Sessions Game	5.5	No
Socially - All Social Media in One App	1	No
Spa music and relax music. Spa relaxation	5.0.1-40026	No
Spectrum | Simple Guided Meditation & Sleep Sounds	1.6.16	No
Stop Nail Biting Hypnosis	2.0.3	No
Stop Panic & Anxiety Self-Help	4.1.2	No
Stop Panic And Anxiety Attack	1	No
Stress Less TRE	0.0.3	No
stress relief - stress and anxiety	1.02	No
Stress Relief Adult Color Book	10.2	No
SuperBetter	1.1.12	No
TalkLife - Lonely, Stressed or Anxious? Get help!	5.7.20.9	No
Tap Color: Color By Number Game & Coloring Book	2.0.6	No
Teenline - A CINI Initiative	1.0.0	No
Test de Ansiedad Social	1	No
Test de Fobia Social	1	No
The Anxiety Guy Podcasts - Fear, Depression Relief	1.4.6	No
The Best Psychology Facts For Life Hacks	2.1	No
The power of Subconscious Mind & Affirmations	1.3	No
The School of Life	6.0.5	No
The Upward Spiral	1.2	No
Therapeer: Peer Emotional Support	1.3.6	No
Therapy - Professional Mental Health Sessions	2	No
True or False Quiz app - Is That True?	2.1	No
Tweddle - Parenting Babies and Toddlers	1.0.0	No
Two Dots	5.6.4	No
Unhappy Wallpapers	1	No
Valentine Love Color By Number - Paint By Number	1.05	No
Valentine Love Glitter Color By Number Paint Book	1.12	No
Vent - Express yourself freely	4.3.0	No
VR Heights Phobia - Google Cardboard	22	No
Waplog - Free Dating app - Meet & Live Video Chat	3.24.1.1	No
Warrior Cats Amino	2.4.28683	No
What's Up? - Mental Health App	2.3.3	No
Woody Block PuzzleTM	1.2.6	No
Word Search	1.1.5	No
Wysa: depression & anxiety therapy chatbot	1.0.4	No
Yoga for Relief of Anxiety, Stress and Depression	3.11	No
Youper - Emotional Health	7.00.001	No
Zen	3.3.11	No
Zen Koi 2	2.3.2	No
الصحة النفسية‎	1	No
হতাশা ও দুশ্চিন্তা থেকে মুক্তি	0.0.3	No
Duplicate apps (considering both app names and version numbers) (n=)	0
Total Apps (n=)	249

## Sheet: Android Shyness 25.8.19
Appendix 1 (Part 6) Apps searched by keyword "Shyness" using Samsung Galaxy tablet (Android version 4.4.4, SM-T560), and Google Play Store
Application name	Version number	Google web search for full app name?
بدون نت‎ أسرار الثقة بالنفس 2019 - تقوية الشخصية	1.1	No
دروبكم كتاب إلى أبنائي وبناتي - 50 شمعة لإضاءة	2	No
مستمراقوى عبارات حالات واتس مؤثرة تحديث يومي	1.2.1	No
20 Formas de Superar a Timidez	1	No
2019 أدعية ليلة القدر وصلاة التراويح	1	No
2019 أسرار الشخصية الكاريزمية	7.5.1	No
2019 حكم ناس زمان	5.1	No
2019 صور صباح و مساء	1	No
2019 كلام يقوي الشخصية	1	No
2019 وحشتيني يا أمي الغالية	1.4	No
25000 Messages, Quotes, Status, Wishes, Poems	1.1	No
6 pasos para superar la timidez	1	No
7 Minute Vocal Warm Up	2.2	No
Achieve your happiness	1	No
Alpha Male hypnosis	1.4.2	No
Alphabet Letter Names Kindergarten Preschool	3.7.2	No
Amazing Facts - Did You Know That?	2	No
Amazing Psychology Facts	1.4	No
Analyze Body Language	1	No
Animal Rescue 3D	1.12	No
AnselAdams	1	No
Anxiety Release based on EMDR	1.0.9	No
Avatar Maker: Anime-Cartoon Maker- Avatar Creator	1.0.0	No
Avoir Confiance en Soi - Penser Positif	1.0.1.0	No
Be Different - كن مختلفاً	1	No
Be Special - كن متميزاً	1	No
Be:Cool! Hypnose - Für Jugendliche ab 13 Jahren	26	No
Beauty Rental Shop	1.0.9	No
Better Life برای زندگی بهتر	2.3	No
Bible Songs for Kids : offline videos for kids	1	No
Blush: red cheeks, shy face, kawaii anime stickers	1.2.0	No
But Not the Hippopotamus: Boynton Interactive Book	1.2	No
Cognitive Behavioral Therapy: Depression & Anxiety	2.1	No
Color Contact Lense Trends	7	No
CONFIDENCE HACKS	1	No
Consejos para vencer la timidez y el miedo	1	No
Control Your Mind	1.2	No
Crazy English 900 Sentences CN	1.0.0	No
Crazy English CN Free	1.0.0	No
Crazy English VN	1.0.0	No
Crazy English VN Free	1.0.0	No
Crowd City	1.3.0	No
Cube Algorithms	1.8.1	No
Daily Hadith	1.7.1	No
Dating Women Tips	2.1	No
Design Bedroom Baby	1	No
Does He Like Me?	1.0.1	No
Don't Be So Shy	0.0.6	No
Dwell in Tranquility	1.2.1	No
English Conversation	1.1	No
ESA 2019 ملخصات	1.1.1	No
FAQ Séduire une femme	1	No
Fear of public speaking	1	No
Frases Para Enamorar A Una Mujer	1.19	No
FREE!!! Vol 2 - Network Marketing Business	1.1	No
Funny Quotes Free	8.6	No
GIF صور حب متحركة	2.1	No
Girls Wallpaper HD	1.02	No
Girly m Sayings - Quotes 2019	1.0.0	No
Go Connect	2.3.8	No
Gratitude journal - private diary & affirmations	3.1.8	No
Gym Fitness Workouts	1.9	No
Haunted House : Halloween Special	1.0.2	No
House Paint	1.3.4	No
How To Approach A Girl	2	No
HOW TO APPROACH A GIRL	8	No
How to Ask a Girl to be Your Girlfriend	1.1	No
How To Be Confident	1.1	No
HOW TO BE CONFIDENT	1	No
HOW TO BE CONFIDENT - FOR WHATEVER OCCASION	1.4	No
How to Be Mentally Strong	1.2	No
How to Be More Confident in Yourself	1	No
How to Be More Social	1	No
How to Be Romantic	1	No
How to Be Yourself	1.2	No
How To Become A Better Person	1.3	No
How to Build Self Confidence	1.1	No
How to Flirt with a Girl	1	No
How To Impress A Girl On Chat	1.3	No
How to Improve Communication Skills	1.2	No
How To Improve Handwriting	1.1	No
How to make a woman Like You	1.1	No
HOW TO MAKE FRIENDS	1	No
How To Overcome Fear	1	No
How to Overcome Fear - Tips and Knowledge	1	No
How To Overcome Insecurity	1	No
How To Overcome Laziness	1	No
How to Overcome Phobia	1.1.2	No
How To Overcome Shyness (AppsMad)	1	No
How To Overcome Shyness (dierre09)	2	No
How To Overcome Shyness (gmk)	2	No
How To Overcome Shyness (The Almighty Dollar)	1	No
How To Stop Being Jealous	1	No
How to Stop Being So Lazy	1	No
How to Stop Overthinking	1.1	No
How To Stop Overthinking	1	No
HOW TO TALK TO A GIRL - TIPS TO MAKE THEM LIKE YOU	1	No
HOW TO TEXT A GIRL	1.2	No
Human behavior	2.0.0	No
Hypnosis for Anxiety, Stress Relief & Depression	1.4.8	No
Hypnosis for Self Confidence	1.4.8	No
Inspirational and Motivational Quotes	2.6	No
Introvert Quotes	17	No
Joke Book -3000+ Funny Jokes in English	2.1	No
Kids Less Anxious	1.1.3	No
Labrador retrievers live wallpaper	4.3	No
Lanza Piropos	1.4	No
Laughter videos of funny babies	1.0.0	No
Law of Attraction Space	2.0.1	No
LEARN PUBLIC SPEAKING	1	No
Learn Xhosa Language Offline	1.0.0	No
Let Your Mobile Speak!	1.15	No
Life Hacks	4.2.4	No
Live Life: Guided Meditation & relaxation with CBT	2.5.2	No
Love Messages	4.1	No
Love Stickers - Valentine's Day	1	No
Love stickers for couples - WAStickerApps	1	No
Magical Paws	1.0.4	No
Make Me Better - Personality dev. & Motivation	1.2.4	No
Mimic Party	3.5	No
Mind power in Hindi	1.2	No
Mufti Ismail ibn Musa Menk Lectures	1	No
Murder Minute - True Crime	1.0.23	No
My Affirmations: Live Positive	6.4	No
Newborn Baby Angry Twins	1.1	No
Not Shy Girl Because It's You Application	1.4	No
Nsude USA LA community	1.0.2	No
Numerology - Rediscover Your Life Purpose	3.0.20	No
Offroad Driving Master	1.0.4	No
Overcome Shyness	1	No
Overcome Your Fears	7	No
Overcome your fears	1	No
ParallelWorld - Stunning Life	2.6.34	No
Parenting Tips for Children & Family by Lori Petro	1.4.6	No
Parler en Public sans Peur ni Stress	4.0.0	No
Phrases for my family	1.4	No
Psychology Facts	1	No
Public Speaking For Beginners	3	No
PUBLIC SPEAKING TIPS	1	No
Questions to ask a girl	1.7	No
Questions to ask a girl, Dating hacks & more- LUVY	3.8	No
Romantic Messages	2.0.4	No
Sailor Cats	1.0.13	No
Seduction and Dating Quiz	1.2.6	No
Seduction Booster	2.6.0	No
Self Confidence	1	No
Self Confidence Course	1	No
Self Help	4	No
Self Love	6	No
Social Anxiety Disorder	1.3.0	No
Social Anxiety Test	1.1	No
Sociology اسس و مفاهيم علم الاجتماع dictionary	1	No
SpeakEnglish	1	No
Speakrandom - Talk to strangers, find friends	1.1.6	No
Stop M - Stop Masturbation And Quit Porn Addiction	3.3	No
Talking Superhero Man	1.8	No
Technology Tips Tricks in Hindi	7	No
the abc of love: how to conquer a woman	1.2	No
The Cinderella Contract	1.6.3	No
The Stoic	3.1	No
Think Rich Quotes & Sayings: Naina Apps	1.5	No
Tiles Hop: Forever Dancing Ball	2.9.0	No
Timidez Ansiedade Autoestima	2	No
Traffic Run!	1.6.6	No
Tum Meri Zeest ka Hasil Ho - Iqra Sagheer	1	No
Ultimate Courage – Premium Subliminal Messages	1	No
Utangaçlık	1	No
Vocabulary Builder	5.1.2	No
Vol 2 - Network Marketing Business	1.1	No
Which One Are You - Know Yourself Personality Test	1	No
Woo : Meet new people now for dating	1.6.4	No
Words Story - Addictive Word Game	1.7.5	No
you will learn palmistry reading	1.0.0	No
Youper - Emotional Health	7.00.001	No
Великие истории любви,чувства	1.0.7	No
Гипноз. Аудиомикстура счастья	1.38	No
Практическая психология	1	No
Тест: Насколько Ты Влюблена?	2	No
اجمل رسائل الصباح مسجات صباح الخير 2019‎	3.4	No
اذكر الله ادعية تريح القلوب	5.1	No
اسرار لا يريدك القادة معرفتها‎	7.3.4	No
اعرف نفسك بنفسك	1.1	No
التخلص من الخجل - كن واثقا من نفسك‎	2	No
التغلب على الخجل	1	No
التنمية الذاتية وتطوير الذات بدون نت‎	1.3	No
الشخصية الساحرة	1	No
الصحة النفسية	1	No
أجمل بوكيات ورود و أزهار	2	No
أحبك أمي : كلمات تهز المشاعر2019	1.4	No
أسرار الشخصية الكاريزمية	7.4	No
أسرار بناء الشخصية	1	No
أسرارالشخصية الذكية	1.3	No
أفكار مذهلة ستغيرحياتك	7.5.1	No
إشتقتلك أمي العزيزة 2019 - بدون نت	1.3	No
باقات ورود	3.4	No
بعثرة كلمات	1	No
بنات و بس: صور و حالات للواتساب	4.0.4	No
تغريدات صباحية و مسائية‎	1	No
ثقف عقلك-mindset‎	1	No
ثمانية طرق لمعالجة الخوف و القلق	1.3	No
جبروت انثى متمرده 2019 - كلام حلو	3.9	No
حالات فيديو جوكر واتس	0.0.1	No
حالات و صور	3.0.2	No
دوستويفسكي رواية المراهق الجزء الأول ـ فيودور	2.0.0	No
رفيقك نحوى النجاح	1	No
روائع الكلمات	1	No
رومانسيات حب بالصور	1.3	No
صحة طفلك من الولادة و حتى عامين	1	No
صور - حالات ٢٠١٩‎	1.0.11	No
صور دينية صباحية و مسائية	1	No
صور دينية صباحية و مسائية ( اذكار و ادعية )	1	No
صور و حالات للواتساب	3.0.1	No
صور و حالات للواتساب من القلب	2.0.1	No
صور و رسائل للصباح والمساء	1	No
طرق التخلص من الخجل شرح بالفيديو‎	1.12	No
عبر و حكم ـ نادرة عن الحياة	1	No
علاج الأفكار السلبية	1	No
علاج الخجل والخوف بسرعة في يوم	1	No
علمتني الحياة حكم وعبر	1	No
غير تفكيرك غير حياتك	2	No
غير تفكيرك غير حياتك‎ - بدون نت	1	No
فن الاقناع و التفاوض	1.1.1	No
فن العلاج النفسي	3	No
فن قيادة الناس‎	1	No
كتاب الأسرار الجديدة الكاريزما	1	No
كلام أعجبني	1	No
كلام يهز المشاعر	1	No
كلمات تهز القلوب	5	No
كلمات راقية و صور معبرة	2	No
كلمات رومانسية للحبيب 2019	1	No
كلمات علمتني معنى الحياة	1	No
كون شخصية القائد	1	No
كيف أتقن التحدث مع الآخرين بلباقة	5.1	No
كيف تتخلص من الخجل والخوف	3.2	No
كيف تتخلص من الخوف و الخجل	4.0.1	No
كيف تغير حياتك	2.1	No
كيف تكون اجتماعي قوي الشخصية‎	1	No
كيف تكون قائد ناجح	1	No
كيف يمكن التخلص من الخجل	1	No
لأنني أنثى	1	No
لن أخجل بعد اليوم	2	No
مهارات الاقناع	1	No
अपना लक्ष्य हासिल करें -Tips to Achieve Goal	1.0.1	No
허스토리 (HerStory)	1.2.0	No
有料版・赤ちゃんのひとみしり改善 写真deいないいないばあ	1	No
Duplicate apps (considering both app names and version numbers) (n=)	0
Total Apps (n=)	245
