# Supplementary material for: Psychoeducational Social Anxiety Mobile Apps: Systematic Search in App Stores, Content Analysis, and Evaluation
Source: JMIR Mhealth Uhealth. 2021 Sep 21;9(9):e26603. doi: 10.2196/26603 (PMC8493451; doi:10.2196/26603)
Supplement: Multimedia Appendix 2 [file mhealth_v9i9e26603_app2.xlsx]

## Sheet: Combined List
Multimedia Appendix 2: App list per app store and exclusion reasons
App name	Version number	App store	Duplicate app name?	English app name/description?	Reason for exclusion (before app download and installation)	URL for downloaded app	App downloaded?	Social anxiety app (confirmed after download)?	Psycho-educational app (confirmed after download)?	App excluded after download?	Reason for app exclusion	App purpose	App media type	Evaluated with MARS
#Reasons2	2.2.12	Apple App Store	No	Yes	Mental health	NA	No	NA	NA	NA	NA	NA	NA	No
10% Happier: Meditation	5.1.4	Apple App Store	No	Yes	Mental health	NA	No	NA	NA	NA	NA	NA	NA	No
7 Cups: Anxiety & Stress Chat	4.6.1	Apple App Store	No	Yes	Mental health	NA	No	NA	NA	NA	NA	NA	NA	No
Abide - Christian Meditation	1.38.1	Apple App Store	No	Yes	Mental health	NA	No	NA	NA	NA	NA	NA	NA	No
Action for Happiness	2.57.1	Apple App Store	No	Yes	Mental health	NA	No	NA	NA	NA	NA	NA	NA	No
Action for Happiness	2.57.1	Apple App Store	Yes	Already excluded	Already excluded	NA	No	NA	NA	NA	NA	NA	NA	No
Adult Coloring Book Color Page	4.3	Apple App Store	No	Yes	Personal entertainment	NA	No	NA	NA	NA	NA	NA	NA	No
All Anxiety (TrainTech USA, LLC)	Unavailable	Apple App Store	No	Yes	Mental health	NA	No	NA	NA	NA	NA	NA	NA	No
All Anxiety (TrainTech USA, LLC)	Unavailable	Apple App Store	Yes	Already excluded	Already excluded	NA	No	NA	NA	NA	NA	NA	NA	No
All Social Anxiety (E-Healthcare Solutions LLC)	Unavailable	Apple App Store	No	Yes	None	Unavailable	No	Undetermined	Undetermined	NA	At the time of searching for the app for download, it was no longer available in the App Store.	NA	NA	No
All Social Anxiety (E-Healthcare Solutions LLC)	Unavailable	Apple App Store	Yes	Already excluded	Already excluded	NA	No	NA	NA	NA	NA	NA	NA	No
Anti Stress Coloring Books Animals Pictures Game	9	Apple App Store	No	Yes	Personal entertainment	NA	No	NA	NA	NA	NA	NA	NA	No
Anti Stress Serene Coloring Pages for Girls	9.8	Apple App Store	No	Yes	Personal entertainment	NA	No	NA	NA	NA	NA	NA	NA	No
AntiStress Anxiety Relief Game	4.7	Apple App Store	No	Yes	Personal entertainment	NA	No	NA	NA	NA	NA	NA	NA	No
Anxiety & Fear Audio Companion	5	Apple App Store	No	Yes	Mental health	NA	No	NA	NA	NA	NA	NA	NA	No
Anxiety & Fear Audio Companion	5	Apple App Store	Yes	Already excluded	Already excluded	NA	No	NA	NA	NA	NA	NA	NA	No
Anxiety Disorder Test - Psychological Test	1.2	Apple App Store	No	Yes	Mental health	NA	No	NA	NA	NA	NA	NA	NA	No
Anxiety Disorder Test - Psychological Test	1.2	Apple App Store	Yes	Already excluded	Already excluded	NA	No	NA	NA	NA	NA	NA	NA	No
Anxiety Eliminator – Stop Stress, Stop Anxiety	1.0.1	Apple App Store	No	Yes	Mental health	NA	No	NA	NA	NA	NA	NA	NA	No
Anxiety Free: iCan Hypnosis with Donald Mackinnon. Reduce stress, relax and learn self hypnosis	1.62	Apple App Store	No	Yes	Mental health	NA	No	NA	NA	NA	NA	NA	NA	No
Anxiety panic attacks game (Maxim Gudzik)	Unavailable	Apple App Store	No	Yes	Personal entertainment	NA	No	NA	NA	NA	NA	NA	NA	No
Anxiety Release based on EMDR	1.0.19	Apple App Store	No	Yes	Mental health	NA	No	NA	NA	NA	NA	NA	NA	No
Anxiety Screening Test	1.3	Apple App Store	No	Yes	Mental health	NA	No	NA	NA	NA	NA	NA	NA	No
Anxiety Screening Test	1.3	Apple App Store	Yes	Already excluded	Already excluded	NA	No	NA	NA	NA	NA	NA	NA	No
Anxiety Symptoms (Chris Bechard)	Unavailable	Apple App Store	No	Yes	Mental health	NA	No	NA	NA	NA	NA	NA	NA	No
Anxiety Symptoms (Chris Bechard)	Unavailable	Apple App Store	Yes	Already excluded	Already excluded	NA	No	NA	NA	NA	NA	NA	NA	No
Appxiety	1.1.1(3)	Apple App Store	No	Yes	Mental health	NA	No	NA	NA	NA	NA	NA	NA	No
Art Book: Colour by Number	1.0.9	Apple App Store	No	Yes	Personal entertainment	NA	No	NA	NA	NA	NA	NA	NA	No
ASMR Whisper & Tingle Calm App	1.1	Apple App Store	No	Yes	Not focused on health	NA	No	NA	NA	NA	NA	NA	NA	No
Assert Yourself with Confidence by Glenn Harrold	1.3	Apple App Store	No	Yes	Mental health	NA	No	NA	NA	NA	NA	NA	NA	No
At Ease: Anxiety & Worry Relief	4.1	Apple App Store	No	Yes	Mental health	NA	No	NA	NA	NA	NA	NA	NA	No
Atmosphere: Relaxing Sounds	10	Apple App Store	No	Yes	Mental health	NA	No	NA	NA	NA	NA	NA	NA	No
Attunement - music to upgrade your life	4.5	Apple App Store	No	Yes	Mental health	NA	No	NA	NA	NA	NA	NA	NA	No
Aura: Meditation & Mindfulness	3.3.9	Apple App Store	No	Yes	Mental health	NA	No	NA	NA	NA	NA	NA	NA	No
Baby Monitor and Pet Monitor Bundle (VIGI Limited)	Unavailable	Apple App Store	No	Yes	Not focused on health	NA	No	NA	NA	NA	NA	NA	NA	No
Baby Songs: White Noises Sleep	3.1	Apple App Store	No	Yes	Mental health	NA	No	NA	NA	NA	NA	NA	NA	No
Bad Day Clouds Stickers (Mark Bailey)	Unavailable	Apple App Store	No	Yes	Mental health	NA	No	NA	NA	NA	NA	NA	NA	No
Be Powerful: Free	1.11	Apple App Store	No	Yes	Mental health	NA	No	NA	NA	NA	NA	NA	NA	No
Be Powerful: Free	1.11	Apple App Store	Yes	Already excluded	Already excluded	NA	No	NA	NA	NA	NA	NA	NA	No
Be Powerful: Gain Confidence, Respect, and Influence	1.1	Apple App Store	No	Yes	Mental health	NA	No	NA	NA	NA	NA	NA	NA	No
Be Powerful: Gain Confidence, Respect, and Influence	1.1	Apple App Store	Yes	Already excluded	Already excluded	NA	No	NA	NA	NA	NA	NA	NA	No
Beat Social Phobia with Andrew Johnson	8.38	Apple App Store	No	Yes	None	https://apps.apple.com/au/app/beat-social-phobia-with-andrew-johnson/id321996942	Yes	Yes	Yes	No	NA	Therapeutic treatment	Text and audio	Yes
Beat Social Phobia with Andrew Johnson	8.38	Apple App Store	Yes	Already excluded	Already excluded	NA	No	NA	NA	NA	NA	NA	NA	No
BetterHelp - Online Counseling	8.2	Apple App Store	No	Yes	Mental health	NA	No	NA	NA	NA	NA	NA	NA	No
BetterMe: Calm & Sleep	3.14.0	Apple App Store	No	Yes	Mental health	NA	No	NA	NA	NA	NA	NA	NA	No
BeyondNow suicide safety plan	2	Apple App Store	No	Yes	Mental health	NA	No	NA	NA	NA	NA	NA	NA	No
Binaural (β)	1.9	Apple App Store	No	Yes	Mental health	NA	No	NA	NA	NA	NA	NA	NA	No
Blush No More	2	Apple App Store	No	Yes	Social health	NA	No	NA	NA	NA	NA	NA	NA	No
Blush No More	2	Apple App Store	Yes	Already excluded	Already excluded	NA	No	NA	NA	NA	NA	NA	NA	No
BoosterBuddy	1.6	Apple App Store	No	Yes	Mental health	NA	No	NA	NA	NA	NA	NA	NA	No
Braineka Social Phobia	2.2	Apple App Store	No	Yes	None	https://apps.apple.com/us/app/braineka-social-phobia/id1275933145	Yes	No	Yes	Yes	This app focuses on addiction rather than social anxiety. It includes educational information regarding substance abuse.	NA	NA	No
Braineka Social Phobia	2.2	Apple App Store	Yes	Already excluded	Already excluded	NA	No	NA	NA	NA	NA	NA	NA	No
Brainwaves Binaural Beats	5.4.4	Apple App Store	No	Yes	Mental health	NA	No	NA	NA	NA	NA	NA	NA	No
Breathe: Calm Aura and Sleep	2.6	Apple App Store	No	Yes	Mental health	NA	No	NA	NA	NA	NA	NA	NA	No
Breathe2Relax	1.7.7	Apple App Store	No	Yes	Mental health	NA	No	NA	NA	NA	NA	NA	NA	No
Breathing Zone	4.9	Apple App Store	No	Yes	Mental health	NA	No	NA	NA	NA	NA	NA	NA	No
Brightmind: Meditation	2.6	Apple App Store	No	Yes	Mental health	NA	No	NA	NA	NA	NA	NA	NA	No
BSide	1.1.1	Apple App Store	No	Yes	Not focused on health	NA	No	NA	NA	NA	NA	NA	NA	No
buddhify: meditation on the go	4.2.1	Apple App Store	No	Yes	Mental health	NA	No	NA	NA	NA	NA	NA	NA	No
Busy Bee's Halloween Pack (Busy Bee's Studios)	Unavailable	Apple App Store	No	Yes	Not focused on health	NA	No	NA	NA	NA	NA	NA	NA	No
Charismatic Leader Pack (Sean Gohara)	Unavailable	Apple App Store	No	Yes	Not focused on health	NA	No	NA	NA	NA	NA	NA	NA	No
Charismatic Leader Pack (Sean Gohara)	Unavailable	Apple App Store	Yes	Already excluded	Already excluded	NA	No	NA	NA	NA	NA	NA	NA	No
Children's Sleep Meditations	1.6	Apple App Store	No	Yes	Mental health	NA	No	NA	NA	NA	NA	NA	NA	No
Coaster Health (Steven Bentz)	Unavailable	Apple App Store	No	Yes	Mental health	NA	No	NA	NA	NA	NA	NA	NA	No
Color Meme	9	Apple App Store	No	Yes	Personal entertainment	NA	No	NA	NA	NA	NA	NA	NA	No
Colorfly : Coloring Book	4.13.2	Apple App Store	No	Yes	Personal entertainment	NA	No	NA	NA	NA	NA	NA	NA	No
Colorful - Calm Coloring Book	2.0.4	Apple App Store	No	Yes	Personal entertainment	NA	No	NA	NA	NA	NA	NA	NA	No
Coloring Book for Adults Style	14.7	Apple App Store	No	Yes	Personal entertainment	NA	No	NA	NA	NA	NA	NA	NA	No
Coloring Book for Adults Style	14.7	Apple App Store	Yes	Already excluded	Already excluded	NA	No	NA	NA	NA	NA	NA	NA	No
Colour Matters Adult Colouring	1.9.0	Apple App Store	No	Yes	Personal entertainment	NA	No	NA	NA	NA	NA	NA	NA	No
Colouring Book Now	1.9.4	Apple App Store	No	Yes	Personal entertainment	NA	No	NA	NA	NA	NA	NA	NA	No
Complete Relaxation: Lite	5.1	Apple App Store	No	Yes	Mental health	NA	No	NA	NA	NA	NA	NA	NA	No
Complete Relaxation: PRO	5.1	Apple App Store	No	Yes	Mental health	NA	No	NA	NA	NA	NA	NA	NA	No
Cross-Stitch : Color by Number	1.0.33	Apple App Store	No	Yes	Personal entertainment	NA	No	NA	NA	NA	NA	NA	NA	No
Daily Icebreaker	1.1	Apple App Store	No	Yes	Not focused on health	NA	No	NA	NA	NA	NA	NA	NA	No
Daily Self Improvement Help and Positive Life Tips	2.4.0	Apple App Store	No	Yes	Mental health	NA	No	NA	NA	NA	NA	NA	NA	No
DARE - Break free from Anxiety	3.5	Apple App Store	No	Yes	Mental health	NA	No	NA	NA	NA	NA	NA	NA	No
Daylio Journal	1.14.0	Apple App Store	No	Yes	Mental health	NA	No	NA	NA	NA	NA	NA	NA	No
Deep Relaxation - Yoga Nidra Lite	1.6	Apple App Store	No	Yes	Mental health	NA	No	NA	NA	NA	NA	NA	NA	No
Deep Sleep and Relax Hypnosis	2.2	Apple App Store	No	Yes	Mental health	NA	No	NA	NA	NA	NA	NA	NA	No
Deep Sleep and Relaxation	1.6	Apple App Store	No	Yes	Mental health	NA	No	NA	NA	NA	NA	NA	NA	No
Deep Sleep Hypnosis 2	2.2	Apple App Store	No	Yes	Mental health	NA	No	NA	NA	NA	NA	NA	NA	No
Deep: Anonymous Emotions	2.1	Apple App Store	No	Yes	Mental health	NA	No	NA	NA	NA	NA	NA	NA	No
DEH Amino for Dear Evan Hansen	1.8.35	Apple App Store	No	Yes	Not focused on health	NA	No	NA	NA	NA	NA	NA	NA	No
DEH Amino for Dear Evan Hansen	1.8.35	Apple App Store	Yes	Already excluded	Already excluded	NA	No	NA	NA	NA	NA	NA	NA	No
Depression & Anxiety Magazine	2.0.0	Apple App Store	No	Yes	Mental health	NA	No	NA	NA	NA	NA	NA	NA	No
Depression & Anxiety Magazine	2.0.0	Apple App Store	Yes	Already excluded	Already excluded	NA	No	NA	NA	NA	NA	NA	NA	No
DFC	1.21.1	Apple App Store	No	Yes	Mental health	NA	No	NA	NA	NA	NA	NA	NA	No
Digipill: Guided Meditation	2.2.2	Apple App Store	No	Yes	General health and wellness	NA	No	NA	NA	NA	NA	NA	NA	No
Doctor On Demand	3.36	Apple App Store	No	Yes	General health and wellness	NA	No	NA	NA	NA	NA	NA	NA	No
Dog Monitor	4.5.5	Apple App Store	No	Yes	Not focused on health	NA	No	NA	NA	NA	NA	NA	NA	No
Don't Panic with Andrew Johnson	8.38	Apple App Store	No	Yes	Mental health	NA	No	NA	NA	NA	NA	NA	NA	No
Ear - Your Anonymous Outlet to Listen	1.0.1	Apple App Store	No	Yes	Mental health	NA	No	NA	NA	NA	NA	NA	NA	No
EchoX	1.1	Apple App Store	No	Yes	Not focused on health	NA	No	NA	NA	NA	NA	NA	NA	No
EchoX	1.1	Apple App Store	Yes	Already excluded	Already excluded	NA	No	NA	NA	NA	NA	NA	NA	No
eEncounters	1.1.1	Apple App Store	No	Yes	Not focused on health	NA	No	NA	NA	NA	NA	NA	NA	No
eEncounters	1.1.1	Apple App Store	Yes	Already excluded	Already excluded	NA	No	NA	NA	NA	NA	NA	NA	No
Empowered Hypnosis Anxiety, Fear & Depression	3.6.1	Apple App Store	No	Yes	Mental health	NA	No	NA	NA	NA	NA	NA	NA	No
Even Monsters (Busy Bee Studios)	Unavailable	Apple App Store	No	Yes	Mental health	NA	No	NA	NA	NA	NA	NA	NA	No
Even Monsters Are Shy	1.3	Apple App Store	No	Yes	None	https://apps.apple.com/us/app/even-monsters-are-shy/id837222888	Yes	No	Yes	Yes	An interactive electronic story book, which focuses on children and shyness, as evidenced by images and childrens' voices.	NA	NA	No
Expectful Meditation & Sleep	2.1.6	Apple App Store	No	Yes	Mental health	NA	No	NA	NA	NA	NA	NA	NA	No
Exposure - Face your Fears	1.1	Apple App Store	No	Yes	Mental health	NA	No	NA	NA	NA	NA	NA	NA	No
Exposure - Face your Fears	1.1	Apple App Store	Yes	Already excluded	Already excluded	NA	No	NA	NA	NA	NA	NA	NA	No
Feeliom	2.0.1	Apple App Store	No	Yes	Mental health	NA	No	NA	NA	NA	NA	NA	NA	No
Fidget Spinner Amino	1.8.35	Apple App Store	No	Yes	Personal entertainment	NA	No	NA	NA	NA	NA	NA	NA	No
FLARe Response	3.2	Apple App Store	No	Yes	Mental health	NA	No	NA	NA	NA	NA	NA	NA	No
FLARe Response	3.2	Apple App Store	Yes	Already excluded	Already excluded	NA	No	NA	NA	NA	NA	NA	NA	No
Free Relaxing Nature Sounds and SPA Music	4.7.502	Apple App Store	No	Yes	Mental health	NA	No	NA	NA	NA	NA	NA	NA	No
Friday the 13th - how unlucky is it really? Give your vote! (Made Mobile Creative)	Unavailable	Apple App Store	No	Yes	Personal entertainment	NA	No	NA	NA	NA	NA	NA	NA	No
Garagua Photo Challenges - Original Social Network Game	1.4	Apple App Store	No	Yes	Personal entertainment	NA	No	NA	NA	NA	NA	NA	NA	No
Get Love! Learn to love yourself by Hypnosis!	5.7	Apple App Store	No	Yes	Mental health	NA	No	NA	NA	NA	NA	NA	NA	No
Get Self-Confidence! Boost self-esteem by Hypnosis!	4	Apple App Store	No	Yes	Mental health	NA	No	NA	NA	NA	NA	NA	NA	No
Ghenny The "Littlefeet" (MojiLaLa)	Unavailable	Apple App Store	No	Yes	Not focused on health	NA	No	NA	NA	NA	NA	NA	NA	No
GrowingMama	1.1	Apple App Store	No	Yes	Mental health	NA	No	NA	NA	NA	NA	NA	NA	No
GRYT Health Cancer Community	1.1.3	Apple App Store	No	Yes	Mental health	NA	No	NA	NA	NA	NA	NA	NA	No
Guided Meditation Bundle (Meditation Oasis)	Unavailable	Apple App Store	No	Yes	Mental health	NA	No	NA	NA	NA	NA	NA	NA	No
Guided Mind	2.8.1	Apple App Store	No	Yes	Mental health	NA	No	NA	NA	NA	NA	NA	NA	No
Headspace: Meditation & Sleep	3.72.0	Apple App Store	No	Yes	Mental health	NA	No	NA	NA	NA	NA	NA	NA	No
Healing Music for Irritability Treatment (Rehegoo)	Unavailable	Apple App Store	No	Yes	Mental health	NA	No	NA	NA	NA	NA	NA	NA	No
Healing Music for Irritability Treatment (Rehegoo)	Unavailable	Apple App Store	Yes	Already excluded	Already excluded	NA	No	NA	NA	NA	NA	NA	NA	No
HealthUnlocked Communities	3.11.0	Apple App Store	No	Yes	General health and wellness	NA	No	NA	NA	NA	NA	NA	NA	No
HealthUnlocked Communities	3.11.0	Apple App Store	Yes	Already excluded	Already excluded	NA	No	NA	NA	NA	NA	NA	NA	No
HelloMind: Meditation|Hypnosis	4.5.8	Apple App Store	No	Yes	Mental health	NA	No	NA	NA	NA	NA	NA	NA	No
Hey Colour - Paint by Numbers	1.2.0	Apple App Store	No	Yes	Personal entertainment	NA	No	NA	NA	NA	NA	NA	NA	No
I Love Hue	1.2.2	Apple App Store	No	Yes	Mental health	NA	No	NA	NA	NA	NA	NA	NA	No
Inside Matching Out - The Inside Out Match	1.1	Apple App Store	No	Yes	Not focused on health	NA	No	NA	NA	NA	NA	NA	NA	No
Insomnia? Relaxing music game	3.1.8	Apple App Store	No	Yes	Personal entertainment	NA	No	NA	NA	NA	NA	NA	NA	No
iSleep Easy - Meditations for Restful Sleep	6.23	Apple App Store	No	Yes	Mental health	NA	No	NA	NA	NA	NA	NA	NA	No
Journey LIVE Group Meditation	1.5.4	Apple App Store	No	Yes	Mental health	NA	No	NA	NA	NA	NA	NA	NA	No
Journey LIVE Group Meditation	1.5.4	Apple App Store	Yes	Already excluded	Already excluded	NA	No	NA	NA	NA	NA	NA	NA	No
Joyable	3.6.10	Apple App Store	No	Yes	Mental health	NA	No	NA	NA	NA	NA	NA	NA	No
Joyable	3.6.10	Apple App Store	Yes	Already excluded	Already excluded	NA	No	NA	NA	NA	NA	NA	NA	No
Jump Media App	1.4	Apple App Store	No	Yes	Not focused on health	NA	No	NA	NA	NA	NA	NA	NA	No
Key For Me	1.3	Apple App Store	No	Yes	General health and wellness	NA	No	NA	NA	NA	NA	NA	NA	No
KidConnect Classroom	1.0.2	Apple App Store	No	Yes	Mental health	NA	No	NA	NA	NA	NA	NA	NA	No
KidConnect Classroom	1.0.2	Apple App Store	Yes	Already excluded	Already excluded	NA	No	NA	NA	NA	NA	NA	NA	No
Kids Colour-ing Book Pages App	1.1	Apple App Store	No	Yes	Personal entertainment	NA	No	NA	NA	NA	NA	NA	NA	No
Kinde	2.1	Apple App Store	No	Yes	Not focused on health	NA	No	NA	NA	NA	NA	NA	NA	No
Lake: Colouring Books	2.4.9	Apple App Store	No	Yes	Personal entertainment	NA	No	NA	NA	NA	NA	NA	NA	No
Language Lab: Spin & Speak – Social Skills	2.1	Apple App Store	No	Yes	Social health	NA	No	NA	NA	NA	NA	NA	NA	No
Lift - Depression & Anxiety	1.5.20	Apple App Store	No	Yes	Mental health	NA	No	NA	NA	NA	NA	NA	NA	No
Lift - Depression & Anxiety	1.5.20	Apple App Store	Yes	Already excluded	Already excluded	NA	No	NA	NA	NA	NA	NA	NA	No
LINE	9.12.0	Apple App Store	No	Yes	Not focused on health	NA	No	NA	NA	NA	NA	NA	NA	No
Lo-Fi Radio: Work,Study,Chill	4.1	Apple App Store	No	Yes	Personal entertainment	NA	No	NA	NA	NA	NA	NA	NA	No
Lyf - You're not alone	13.5.2	Apple App Store	No	Yes	Social health	NA	No	NA	NA	NA	NA	NA	NA	No
Magic ASMR Slime Triggers	1.3.0	Apple App Store	No	Yes	Mental health	NA	No	NA	NA	NA	NA	NA	NA	No
Mandala Coloring Book!	2.0.3	Apple App Store	No	Yes	Personal entertainment	NA	No	NA	NA	NA	NA	NA	NA	No
Manhood Essentials (Sean Gohara)	Unavailable	Apple App Store	No	Yes	Not focused on health	NA	No	NA	NA	NA	NA	NA	NA	No
Manhood Essentials (Sean Gohara)	Unavailable	Apple App Store	Yes	Already excluded	Already excluded	NA	No	NA	NA	NA	NA	NA	NA	No
Marblesapp	2.7.8	Apple App Store	No	Yes	Mental health	NA	No	NA	NA	NA	NA	NA	NA	No
Marblesapp	2.7.8	Apple App Store	Yes	Already excluded	Already excluded	NA	No	NA	NA	NA	NA	NA	NA	No
MediBee Community - Support	1.3.0	Apple App Store	No	Yes	Mental health	NA	No	NA	NA	NA	NA	NA	NA	No
MediBee Community - Support	1.3.0	Apple App Store	Yes	Already excluded	Already excluded	NA	No	NA	NA	NA	NA	NA	NA	No
Meditation & Sleep	1.0.5	Apple App Store	No	Yes	Mental health	NA	No	NA	NA	NA	NA	NA	NA	No
Meditation & Sounds by Verv	1.7.1	Apple App Store	No	Yes	Mental health	NA	No	NA	NA	NA	NA	NA	NA	No
Meditation 4 Inner Wisdom	3.2.1	Apple App Store	No	Yes	Mental health	NA	No	NA	NA	NA	NA	NA	NA	No
Meditation and Relaxation Pro	3.703	Apple App Store	No	Yes	Mental health	NA	No	NA	NA	NA	NA	NA	NA	No
Meditation Bundle: Relaxation, Reiki, Mindfulness and More (Zenoki Ltd)	Unavailable	Apple App Store	No	Yes	Mental health	NA	No	NA	NA	NA	NA	NA	NA	No
Meditation by Aware	2.3.9	Apple App Store	No	Yes	Mental health	NA	No	NA	NA	NA	NA	NA	NA	No
Meditation Studio: Find Calm	1.26	Apple App Store	No	Yes	Mental health	NA	No	NA	NA	NA	NA	NA	NA	No
Meditation Time - A beautiful meditation timer	1.4	Apple App Store	No	Yes	Mental health	NA	No	NA	NA	NA	NA	NA	NA	No
Meditation, Sleep calm sounds	2.6.6	Apple App Store	No	Yes	Mental health	NA	No	NA	NA	NA	NA	NA	NA	No
Meditopia: Anxiety, Motivation	3.47.1	Apple App Store	No	Yes	Mental health	NA	No	NA	NA	NA	NA	NA	NA	No
MellowMe - White Noise	2.6.0	Apple App Store	No	Yes	Mental health	NA	No	NA	NA	NA	NA	NA	NA	No
Mental health wellness tracker apps for anxiety, worry, stress, fears & phobias (Akilan Rajendran)	Unavailable	Apple App Store	No	Yes	Mental health	NA	No	NA	NA	NA	NA	NA	NA	No
MHF	1.21.2	Apple App Store	No	Yes	Mental health	NA	No	NA	NA	NA	NA	NA	NA	No
MHF	1.21.2	Apple App Store	Yes	Already excluded	Already excluded	NA	No	NA	NA	NA	NA	NA	NA	No
Mind the Bump - A Mindfulness Meditation tool for new and expecting parents	1.22	Apple App Store	No	Yes	Mental health	NA	No	NA	NA	NA	NA	NA	NA	No
Mindbliss Self Love Meditation	2.22.1	Apple App Store	No	Yes	Mental health	NA	No	NA	NA	NA	NA	NA	NA	No
Mindful Meditation Hypnosis	1.854	Apple App Store	No	Yes	Mental health	NA	No	NA	NA	NA	NA	NA	NA	No
Mindful Powers	1.1.0	Apple App Store	No	Yes	Mental health	NA	No	NA	NA	NA	NA	NA	NA	No
Mindfulness Coach	2.2	Apple App Store	No	Yes	Mental health	NA	No	NA	NA	NA	NA	NA	NA	No
Mindfulness Daily	2.08	Apple App Store	No	Yes	Mental health	NA	No	NA	NA	NA	NA	NA	NA	No
Mindfulness with Petit BamBou	1.9.1	Apple App Store	No	Yes	Mental health	NA	No	NA	NA	NA	NA	NA	NA	No
Mindset: Hypnosis & Self-Help	2.0.2	Apple App Store	No	Yes	Mental health	NA	No	NA	NA	NA	NA	NA	NA	No
MindShift CBT - Anxiety Canada	2.0.3	Apple App Store	No	Yes	Mental health	NA	No	NA	NA	NA	NA	NA	NA	No
mLife: World Mood	1.4	Apple App Store	No	Yes	Mental health	NA	No	NA	NA	NA	NA	NA	NA	No
Mood - Journal & Anxiety Chat	4.1.2	Apple App Store	No	Yes	Mental health	NA	No	NA	NA	NA	NA	NA	NA	No
Mood Mint - Boost Your Mood	4.0.0	Apple App Store	No	Yes	Mental health	NA	No	NA	NA	NA	NA	NA	NA	No
Moodboost - anonymous messages	1.0.6	Apple App Store	No	Yes	Mental health	NA	No	NA	NA	NA	NA	NA	NA	No
Mooder Mood Tracker	1.0.1	Apple App Store	No	Yes	Mental health	NA	No	NA	NA	NA	NA	NA	NA	No
Moodit	1.2	Apple App Store	No	Yes	Mental health	NA	No	NA	NA	NA	NA	NA	NA	No
MoodKit	3.2	Apple App Store	No	Yes	Mental health	NA	No	NA	NA	NA	NA	NA	NA	No
Moodnotes	2.3.6	Apple App Store	No	Yes	Mental health	NA	No	NA	NA	NA	NA	NA	NA	No
Moodpath: Depression & Anxiety	3.1.3	Apple App Store	No	Yes	Mental health	NA	No	NA	NA	NA	NA	NA	NA	No
MoodTools Depression Aid	1.5	Apple App Store	No	Yes	Mental health	NA	No	NA	NA	NA	NA	NA	NA	No
Moodtrack Social Diary	3.3	Apple App Store	No	Yes	Mental health	NA	No	NA	NA	NA	NA	NA	NA	No
Moodtrack Social Diary	3.3	Apple App Store	Yes	Already excluded	Already excluded	NA	No	NA	NA	NA	NA	NA	NA	No
Moody: Mood Tracker & Journal	1.2.1	Apple App Store	No	Yes	Mental health	NA	No	NA	NA	NA	NA	NA	NA	No
MOSAIC Now - Low Poly Puzzles	1.8	Apple App Store	No	Yes	Personal entertainment	NA	No	NA	NA	NA	NA	NA	NA	No
Motivate: Daily Motivation	3.4.2	Apple App Store	No	Yes	Mental health	NA	No	NA	NA	NA	NA	NA	NA	No
Motivation Quotes - Daily Quote	3.21	Apple App Store	No	Yes	Personal entertainment	NA	No	NA	NA	NA	NA	NA	NA	No
My Gratitude Journal	1.8.7	Apple App Store	No	Yes	Mental health	NA	No	NA	NA	NA	NA	NA	NA	No
My Oasis: Relaxing Clicker App	1.28	Apple App Store	No	Yes	Mental health	NA	No	NA	NA	NA	NA	NA	NA	No
My Team - My Support	1.1.0	Apple App Store	No	Yes	Mental health	NA	No	NA	NA	NA	NA	NA	NA	No
My Team - My Support	1.1.0	Apple App Store	Yes	Already excluded	Already excluded	NA	No	NA	NA	NA	NA	NA	NA	No
Nature Melody — Soothing, Calming, and Relaxing Sounds to Relieve Stress and Help Sleep Better	3.0.2	Apple App Store	No	Yes	Mental health	NA	No	NA	NA	NA	NA	NA	NA	No
One-Moment Meditation	1.5.1	Apple App Store	No	Yes	Mental health	NA	No	NA	NA	NA	NA	NA	NA	No
Overcome Anxiety Hypnosis	1.5.11	Apple App Store	No	Yes	Mental health	NA	No	NA	NA	NA	NA	NA	NA	No
Overcoming Low Self-Esteem (Hachette UK (BP))	Unavailable	Apple App Store	No	Yes	Mental health	NA	No	NA	NA	NA	NA	NA	NA	No
Panic Attacks? Deal with panic attacks & anxiety	1.3	Apple App Store	No	Yes	Mental health	NA	No	NA	NA	NA	NA	NA	NA	No
Panic Relief	1.6	Apple App Store	No	Yes	Mental health	NA	No	NA	NA	NA	NA	NA	NA	No
Peaceful Sleep Hypnosis for Deep Relaxation	1.36.62	Apple App Store	No	Yes	Mental health	NA	No	NA	NA	NA	NA	NA	NA	No
Peer Support	1.6	Apple App Store	No	Yes	Mental health	NA	No	NA	NA	NA	NA	NA	NA	No
Perspective, a mindful journal	1.3.3	Apple App Store	No	Yes	Mental health	NA	No	NA	NA	NA	NA	NA	NA	No
Pet Monitor VIGI	1.9.3	Apple App Store	No	Yes	Not focused on health	NA	No	NA	NA	NA	NA	NA	NA	No
Phobia - Improv Game for All Ages (Hollywood Groove LLC)	Unavailable	Apple App Store	No	Yes	Personal entertainment	NA	No	NA	NA	NA	NA	NA	NA	No
Poly Island: Coloring Art Book	1.4.1	Apple App Store	No	Yes	Personal entertainment	NA	No	NA	NA	NA	NA	NA	NA	No
Positive Penguins	2	Apple App Store	No	Yes	Mental health	NA	No	NA	NA	NA	NA	NA	NA	No
Present - Guided Meditation	2.1.2	Apple App Store	No	Yes	Mental health	NA	No	NA	NA	NA	NA	NA	NA	No
Pumpkin Self Help	3.0.3	Apple App Store	No	Yes	General health and wellness	NA	No	NA	NA	NA	NA	NA	NA	No
Pzizz - Sleep, Nap, Focus	4.4.9	Apple App Store	No	Yes	Mental health	NA	No	NA	NA	NA	NA	NA	NA	No
Quality Mind Global	2.5	Apple App Store	No	Yes	Mental health	NA	No	NA	NA	NA	NA	NA	NA	No
ReachOut WorryTime	1.1.0	Apple App Store	No	Yes	Mental health	NA	No	NA	NA	NA	NA	NA	NA	No
Recolor - Coloring Book	4.16.3	Apple App Store	No	Yes	Personal entertainment	NA	No	NA	NA	NA	NA	NA	NA	No
Reflectly	2.7.4	Apple App Store	No	Yes	Mental health	NA	No	NA	NA	NA	NA	NA	NA	No
Rejection Training - Face your fears	1.0.0	Apple App Store	No	Yes	Mental health	NA	No	NA	NA	NA	NA	NA	NA	No
Rejection Training - Face your fears	1.0.0	Apple App Store	Yes	Already excluded	Already excluded	NA	No	NA	NA	NA	NA	NA	NA	No
Relax & Rest Guided Meditations	7.4	Apple App Store	No	Yes	Mental health	NA	No	NA	NA	NA	NA	NA	NA	No
Relax & Sleep Well Hypnosis	7	Apple App Store	No	Yes	Mental health	NA	No	NA	NA	NA	NA	NA	NA	No
Relax Lite: Stress and Anxiety Relief	4.5	Apple App Store	No	Yes	Mental health	NA	No	NA	NA	NA	NA	NA	NA	No
Relax with Andrew Johnson (Core Classic Apps) (Michael Schneider)	Unavailable	Apple App Store	No	Yes	Mental health	NA	No	NA	NA	NA	NA	NA	NA	No
Relax+ with Andrew Johnson	2.51	Apple App Store	No	Yes	Mental health	NA	No	NA	NA	NA	NA	NA	NA	No
Relaxed - Sleep Sounds & Relax	1.6.3	Apple App Store	No	Yes	Mental health	NA	No	NA	NA	NA	NA	NA	NA	No
Relaxing Color Pixel by Number	4.2.1000	Apple App Store	No	Yes	Personal entertainment	NA	No	NA	NA	NA	NA	NA	NA	No
Relaxing Sounds Of Nature & SPA Music	4.7.502	Apple App Store	No	Yes	Mental health	NA	No	NA	NA	NA	NA	NA	NA	No
Replika - My AI Friend	5.3.0	Apple App Store	No	Yes	Not focused on health	NA	No	NA	NA	NA	NA	NA	NA	No
Sanvello-Stress & Anxiety Help	8.1.0	Apple App Store	No	Yes	Mental health	NA	No	NA	NA	NA	NA	NA	NA	No
Sayana: Thoughts & Feelings	2019.8	Apple App Store	No	Yes	Mental health	NA	No	NA	NA	NA	NA	NA	NA	No
Secret Coloring Book - Free Anxiety Stress Relief & Color Therapy Pages for Adult (Lei Zhang)	Unavailable	Apple App Store	No	Yes	Personal entertainment	NA	No	NA	NA	NA	NA	NA	NA	No
Self Help Classics	6.6	Apple App Store	No	Yes	Not focused on health	NA	No	NA	NA	NA	NA	NA	NA	No
Self Help Improvement Quotes!	2.4.5	Apple App Store	No	Yes	Not focused on health	NA	No	NA	NA	NA	NA	NA	NA	No
Self-help for Anxiety Management	1.2.8	Apple App Store	No	Yes	Mental health	NA	No	NA	NA	NA	NA	NA	NA	No
Shellie is Brave (Snappy Kids LLC)	Unavailable	Apple App Store	No	Yes	Mental health	NA	No	NA	NA	NA	NA	NA	NA	No
Shellie is Brave (Snappy Kids LLC)	Unavailable	Apple App Store	Yes	Already excluded	Already excluded	NA	No	NA	NA	NA	NA	NA	NA	No
Simple Habit - Meditation	4.36.1	Apple App Store	No	Yes	Mental health	NA	No	NA	NA	NA	NA	NA	NA	No
Simply Being - Guided Meditation for Relaxation and Presence	6	Apple App Store	No	Yes	Mental health	NA	No	NA	NA	NA	NA	NA	NA	No
Sleep Booster - Get Energized	2.8.0	Apple App Store	No	Yes	Mental health	NA	No	NA	NA	NA	NA	NA	NA	No
Sleep Deep - Guided Relaxation	2.2	Apple App Store	No	Yes	Mental health	NA	No	NA	NA	NA	NA	NA	NA	No
Sleep Easily Meditations	3.3.11	Apple App Store	No	Yes	Mental health	NA	No	NA	NA	NA	NA	NA	NA	No
Sleep Music: Calm Your Anxiety	1.1.3	Apple App Store	No	Yes	Mental health	NA	No	NA	NA	NA	NA	NA	NA	No
Sleep Sounds & Meditation App	3.3.0	Apple App Store	No	Yes	Mental health	NA	No	NA	NA	NA	NA	NA	NA	No
Sleeping Sounds, Relax & Sleep	2.7	Apple App Store	No	Yes	Mental health	NA	No	NA	NA	NA	NA	NA	NA	No
Sleepmaker Rain 1	6.1	Apple App Store	No	Yes	Mental health	NA	No	NA	NA	NA	NA	NA	NA	No
Sleepmaker Storms Free	6.0.1	Apple App Store	No	Yes	Mental health	NA	No	NA	NA	NA	NA	NA	NA	No
Social Age Counseling (Free Application Media inc)	Unavailable	Apple App Store	No	Yes	Mental health	NA	No	NA	NA	NA	NA	NA	NA	No
Social Age Counseling (Free Application Media inc)	Unavailable	Apple App Store	Yes	Already excluded	Already excluded	NA	No	NA	NA	NA	NA	NA	NA	No
Social Anxiety Test (Eddie Liu)	Unavailable	Apple App Store	No	Yes	None	https://apps.apple.com/us/app/social-anxiety-test/id1244492208	Yes	Yes	Yes	No	NA	Multipurpose	Text only	Yes
Social Anxiety Test (Eddie Liu)	Unavailable	Apple App Store	Yes	Already excluded	Already excluded	NA	No	NA	NA	NA	NA	NA	NA	No
Social Anxiety Test (Eddie Liu)	Unavailable	Apple App Store	Yes	Already excluded	Already excluded	NA	No	NA	NA	NA	NA	NA	NA	No
Social Anxiety Test - Psychological Test	1.1	Apple App Store	No	Yes	None	https://apps.apple.com/tr/app/social-anxiety-test-psychological-tests/id1128751446	Yes	Yes	Yes	No	NA	Self assessment	Text only	Yes
Social Anxiety Test - Psychological Test	1.1	Apple App Store	Yes	Already excluded	Already excluded	NA	No	NA	NA	NA	NA	NA	NA	No
Social help. Buddy chat. Olymp	1.3.6	Apple App Store	No	Yes	Mental health	NA	No	NA	NA	NA	NA	NA	NA	No
Social help. Buddy chat. Olymp	1.3.6	Apple App Store	Yes	Already excluded	Already excluded	NA	No	NA	NA	NA	NA	NA	NA	No
Social Science Quiz Bundle (Gulsen CAKIR)	Unavailable	Apple App Store	No	Yes	Not focused on health	NA	No	NA	NA	NA	NA	NA	NA	No
Sociology Quizzes (Gulsen CAKIR)	Unavailable	Apple App Store	No	Yes	Not focused on health	NA	No	NA	NA	NA	NA	NA	NA	No
Sociology Quizzes (Gulsen CAKIR)	Unavailable	Apple App Store	Yes	Already excluded	Already excluded	NA	No	NA	NA	NA	NA	NA	NA	No
Solve - your own psychologist	1.3	Apple App Store	No	Yes	Mental health	NA	No	NA	NA	NA	NA	NA	NA	No
Soultime Christian Meditation	3.0.9	Apple App Store	No	Yes	Mental health	NA	No	NA	NA	NA	NA	NA	NA	No
SRCH! recolor anti stress game	5.1.4	Apple App Store	No	Yes	Personal entertainment	NA	No	NA	NA	NA	NA	NA	NA	No
Stop, Breathe & Think Kids	1.6	Apple App Store	No	Yes	Mental health	NA	No	NA	NA	NA	NA	NA	NA	No
Stress Relief & Management App	2.4.5	Apple App Store	No	Yes	Mental health	NA	No	NA	NA	NA	NA	NA	NA	No
Stress Relief Relax Meditation	2.3	Apple App Store	No	Yes	Mental health	NA	No	NA	NA	NA	NA	NA	NA	No
Sunny ~ Sea & Ocean Sounds	3.2	Apple App Store	No	Yes	Mental health	NA	No	NA	NA	NA	NA	NA	NA	No
Super Slime Simulator	4.91	Apple App Store	No	Yes	Personal entertainment	NA	No	NA	NA	NA	NA	NA	NA	No
SuperBetter	1.1.9	Apple App Store	No	Yes	Mental health	NA	No	NA	NA	NA	NA	NA	NA	No
Supportive Amino	1.8.35	Apple App Store	No	Yes	Mental health	NA	No	NA	NA	NA	NA	NA	NA	No
Supportive Amino	1.8.35	Apple App Store	Yes	Already excluded	Already excluded	NA	No	NA	NA	NA	NA	NA	NA	No
Symple Symptom Tracker	2.1.16	Apple App Store	No	Yes	Mental health	NA	No	NA	NA	NA	NA	NA	NA	No
Synctuition Meditation Program	3.13.8	Apple App Store	No	Yes	Mental health	NA	No	NA	NA	NA	NA	NA	NA	No
Take a Break! - Meditations for Stress Relief	12.1	Apple App Store	No	Yes	Mental health	NA	No	NA	NA	NA	NA	NA	NA	No
TalkCampus	1.0.2	Apple App Store	No	Yes	Mental health	NA	No	NA	NA	NA	NA	NA	NA	No
TalkLife for Stress & Anxiety	6.0.12.2	Apple App Store	No	Yes	Mental health	NA	No	NA	NA	NA	NA	NA	NA	No
TalkLife for Stress & Anxiety	6.0.12.2	Apple App Store	Yes	Already excluded	Already excluded	NA	No	NA	NA	NA	NA	NA	NA	No
TeasEar - ASMR Slime Triggers	1.3.1	Apple App Store	No	Yes	Mental health	NA	No	NA	NA	NA	NA	NA	NA	No
The Feelings	1.1.4	Apple App Store	No	Yes	Mental health	NA	No	NA	NA	NA	NA	NA	NA	No
The Frida Project	4.2.1	Apple App Store	No	Yes	Not focused on health	NA	No	NA	NA	NA	NA	NA	NA	No
The Mindfulness App - meditate	4.7.74	Apple App Store	No	Yes	Mental health	NA	No	NA	NA	NA	NA	NA	NA	No
The Tapping Solution	2.1.1	Apple App Store	No	Yes	General health and wellness	NA	No	NA	NA	NA	NA	NA	NA	No
Thisissand	2.4.4	Apple App Store	No	Yes	Not focused on health	NA	No	NA	NA	NA	NA	NA	NA	No
Tingles - ASMR Sleep Sounds	3.33.1	Apple App Store	No	Yes	Mental health	NA	No	NA	NA	NA	NA	NA	NA	No
Together - Together Helps	1.1.3	Apple App Store	No	Yes	Mental health	NA	No	NA	NA	NA	NA	NA	NA	No
Unwinding Anxiety	3.1.12	Apple App Store	No	Yes	Mental health	NA	No	NA	NA	NA	NA	NA	NA	No
Waking Up: Guided Meditation	1.2.5	Apple App Store	No	Yes	Mental health	NA	No	NA	NA	NA	NA	NA	NA	No
Waver: Anxiety & Depression	2.1.5	Apple App Store	No	Yes	Mental health	NA	No	NA	NA	NA	NA	NA	NA	No
Waver: Anxiety & Depression	2.1.5	Apple App Store	Yes	Already excluded	Already excluded	NA	No	NA	NA	NA	NA	NA	NA	No
Welltory - heart rate monitor	2.5.3	Apple App Store	No	Yes	Physical health	NA	No	NA	NA	NA	NA	NA	NA	No
What's Up? - A Mental Health App	2.3.1	Apple App Store	No	Yes	Mental health	NA	No	NA	NA	NA	NA	NA	NA	No
Wildflowers Mindfulness	2.2.4	Apple App Store	No	Yes	Mental health	NA	No	NA	NA	NA	NA	NA	NA	No
Wim Hof Method	4.1.5	Apple App Store	No	Yes	Mental health	NA	No	NA	NA	NA	NA	NA	NA	No
Wisdo	2.28.2	Apple App Store	No	Yes	Social health	NA	No	NA	NA	NA	NA	NA	NA	No
Wisdo	2.28.2	Apple App Store	Yes	Already excluded	Already excluded	NA	No	NA	NA	NA	NA	NA	NA	No
Worry Watch :- Anxiety Journal	3.9	Apple App Store	No	Yes	Mental health	NA	No	NA	NA	NA	NA	NA	NA	No
Yoga Nidra - Deep Relaxation Practice	1.7	Apple App Store	No	Yes	Mental health	NA	No	NA	NA	NA	NA	NA	NA	No
Yos - Holistic Healthy Living	5.0.2	Apple App Store	No	Yes	General health and wellness	NA	No	NA	NA	NA	NA	NA	NA	No
Yos - Holistic Healthy Living	5.0.2	Apple App Store	Yes	Already excluded	Already excluded	NA	No	NA	NA	NA	NA	NA	NA	No
YOU: Small actions, big change	5.9.0	Apple App Store	No	Yes	Not focused on health	NA	No	NA	NA	NA	NA	NA	NA	No
Youper	7.00.000	Apple App Store	No	Yes	Mental health	NA	No	NA	NA	NA	NA	NA	NA	No
Youper	7.00.001	Apple App Store	Yes	Already excluded	Already excluded	NA	No	NA	NA	NA	NA	NA	NA	No
Zen	4.0.3	Apple App Store	No	Yes	Mental health	NA	No	NA	NA	NA	NA	NA	NA	No
Zen Sand: Relaxing Games	1.7	Apple App Store	No	Yes	Personal entertainment	NA	No	NA	NA	NA	NA	NA	NA	No
بدون نت‎ أسرار الثقة بالنفس 2019 - تقوية الشخصية	1.1	Google Play Store	No	No	Already Excluded	NA	No	NA	NA	NA	NA	NA	NA	No
دروبكم كتاب إلى أبنائي وبناتي - 50 شمعة لإضاءة	2	Google Play Store	No	No	Already Excluded	NA	No	NA	NA	NA	NA	NA	NA	No
مستمراقوى عبارات حالات واتس مؤثرة تحديث يومي	1.2.1	Google Play Store	No	No	Already Excluded	NA	No	NA	NA	NA	NA	NA	NA	No
1000 Powerful Affirmations	2.8	Google Play Store	No	Yes	General health and wellness	NA	No	NA	NA	NA	NA	NA	NA	No
20 Formas de Superar a Timidez	1	Google Play Store	No	No	Already Excluded	NA	No	NA	NA	NA	NA	NA	NA	No
2019 أدعية ليلة القدر وصلاة التراويح	1	Google Play Store	No	No	Already Excluded	NA	No	NA	NA	NA	NA	NA	NA	No
2019 أسرار الشخصية الكاريزمية	7.5.1	Google Play Store	No	No	Already Excluded	NA	No	NA	NA	NA	NA	NA	NA	No
2019 حكم ناس زمان	5.1	Google Play Store	No	No	Already Excluded	NA	No	NA	NA	NA	NA	NA	NA	No
2019 صور صباح و مساء	1	Google Play Store	No	No	Already Excluded	NA	No	NA	NA	NA	NA	NA	NA	No
2019 كلام يقوي الشخصية	1	Google Play Store	No	No	Already Excluded	NA	No	NA	NA	NA	NA	NA	NA	No
2019 وحشتيني يا أمي الغالية	1.4	Google Play Store	No	No	Already Excluded	NA	No	NA	NA	NA	NA	NA	NA	No
25000 Messages, Quotes, Status, Wishes, Poems	1.1	Google Play Store	No	Yes	Personal entertainment	NA	No	NA	NA	NA	NA	NA	NA	No
29k: Personal Growth Courses	1.9.5	Google Play Store	No	Yes	General health and wellness	NA	No	NA	NA	NA	NA	NA	NA	No
3 Min Chill	1	Google Play Store	No	Yes	Mental health	NA	No	NA	NA	NA	NA	NA	NA	No
3 Min Chill	1	Google Play Store	Yes	Already excluded	Already Excluded	NA	No	NA	NA	NA	NA	NA	NA	No
30 Days Makeover - Beauty Care at Home	2.0.0	Google Play Store	No	Yes	Physical health	NA	No	NA	NA	NA	NA	NA	NA	No
3Asks	1	Google Play Store	No	Yes	Mental health	NA	No	NA	NA	NA	NA	NA	NA	No
3Asks	1	Google Play Store	Yes	Already excluded	Already Excluded	NA	No	NA	NA	NA	NA	NA	NA	No
6 pasos para superar la timidez	1	Google Play Store	No	No	Already Excluded	NA	No	NA	NA	NA	NA	NA	NA	No
7 Cups - Anxiety & Stress Chat	4.6.6	Google Play Store	No	Yes	Mental health	NA	No	NA	NA	NA	NA	NA	NA	No
7 Cups - Anxiety & Stress Chat	4.6.6	Google Play Store	Yes	Already excluded	Already Excluded	NA	No	NA	NA	NA	NA	NA	NA	No
7 Minute Vocal Warm Up	2.2	Google Play Store	No	Yes	Physical health	NA	No	NA	NA	NA	NA	NA	NA	No
Achieve your happiness	1	Google Play Store	No	Yes	General health and wellness	NA	No	NA	NA	NA	NA	NA	NA	No
Adult Color By Number-Paint By Number Book Free	1.08	Google Play Store	No	Yes	Personal entertainment	NA	No	NA	NA	NA	NA	NA	NA	No
Adult Glitter Color By Number-Paint By Number Free	1.06	Google Play Store	No	Yes	Personal entertainment	NA	No	NA	NA	NA	NA	NA	NA	No
Agenda - Manage your schedule - AMIKEO APPS	1.4.1	Google Play Store	No	Yes	Not focused on health	NA	No	NA	NA	NA	NA	NA	NA	No
Agoraphobia	1.0.0	Google Play Store	No	Yes	Mental health	NA	No	NA	NA	NA	NA	NA	NA	No
Agoraphobia	1.0.0	Google Play Store	Yes	Already excluded	Already Excluded	NA	No	NA	NA	NA	NA	NA	NA	No
All Mental Disorders and Treatment	2.4.7.0	Google Play Store	No	Yes	Mental health	NA	No	NA	NA	NA	NA	NA	NA	No
All Mental Disorders and Treatment	2.4.7.0	Google Play Store	Yes	Already excluded	Already Excluded	NA	No	NA	NA	NA	NA	NA	NA	No
Alpha Male hypnosis	1.4.2	Google Play Store	No	Yes	Not focused on health	NA	No	NA	NA	NA	NA	NA	NA	No
Alphabet Letter Names Kindergarten Preschool	3.7.2	Google Play Store	No	Yes	Not focused on health	NA	No	NA	NA	NA	NA	NA	NA	No
Amazing Facts - Did You Know That?	2	Google Play Store	No	Yes	Personal entertainment	NA	No	NA	NA	NA	NA	NA	NA	No
Amazing Facts - Did You Know That?	2	Google Play Store	Yes	Already excluded	Already Excluded	NA	No	NA	NA	NA	NA	NA	NA	No
Amazing Psychology Facts	1.4	Google Play Store	No	Yes	Mental health	NA	No	NA	NA	NA	NA	NA	NA	No
Amazing Psychology Facts	1.4	Google Play Store	Yes	Already excluded	Already Excluded	NA	No	NA	NA	NA	NA	NA	NA	No
Amazing Psychology Facts	1.4	Google Play Store	Yes	Already excluded	Already Excluded	NA	No	NA	NA	NA	NA	NA	NA	No
Amazing Psychology Facts and Life Hacks - Daily	1.0.4	Google Play Store	No	Yes	Mental health	NA	No	NA	NA	NA	NA	NA	NA	No
Ambience - Nature sounds: relax and sleep	1.22.0	Google Play Store	No	Yes	Mental health	NA	No	NA	NA	NA	NA	NA	NA	No
Amino for Voltron	2.4.28683	Google Play Store	No	Yes	Personal entertainment	NA	No	NA	NA	NA	NA	NA	NA	No
Amino: Communities and Chats	2.4.28719	Google Play Store	No	Yes	Personal entertainment	NA	No	NA	NA	NA	NA	NA	NA	No
Amino: Communities and Chats	2.4.28719	Google Play Store	Yes	Already excluded	Already Excluded	NA	No	NA	NA	NA	NA	NA	NA	No
Analyze Body Language	1	Google Play Store	No	Yes	Social health	NA	No	NA	NA	NA	NA	NA	NA	No
Anger Management Quotes	1.5	Google Play Store	No	Yes	Mental health	NA	No	NA	NA	NA	NA	NA	NA	No
Animal Rescue 3D	1.12	Google Play Store	No	Yes	Personal entertainment	NA	No	NA	NA	NA	NA	NA	NA	No
Anime Manga Plus - Color by Number	2	Google Play Store	No	Yes	Personal entertainment	NA	No	NA	NA	NA	NA	NA	NA	No
AnselAdams	1	Google Play Store	No	Yes	Not focused on health	NA	No	NA	NA	NA	NA	NA	NA	No
AntiAnxiety	1	Google Play Store	No	Yes	None	https://play.google.com/store/apps/details?id=com.greatbytes.antianxiety	Yes	Yes	No	Yes	The app uses cognitive bias modification with the aim to train people with social anxiety to ignore negative stimuli that cause stress in social situations. No scores or feedback regarding scores are provided - this app is therefore not psycho-educational.	NA	NA	No
AntiAnxiety	1	Google Play Store	Yes	Already excluded	Already Excluded	NA	No	NA	NA	NA	NA	NA	NA	No
Antistress - Best Stress-Relief Relaxing Games	4	Google Play Store	No	Yes	Personal entertainment	NA	No	NA	NA	NA	NA	NA	NA	No
Antistress - Best Stress-Relief Relaxing Games	4	Google Play Store	Yes	Already excluded	Already Excluded	NA	No	NA	NA	NA	NA	NA	NA	No
Antistress - relaxation toys	3.56	Google Play Store	No	Yes	Mental health	NA	No	NA	NA	NA	NA	NA	NA	No
Anxiety	1	Google Play Store	No	Yes	Mental health	NA	No	NA	NA	NA	NA	NA	NA	No
Anxiety	1	Google Play Store	Yes	Already excluded	Already Excluded	NA	No	NA	NA	NA	NA	NA	NA	No
Anxiety - Self Help	1.1	Google Play Store	No	Yes	Mental health	NA	No	NA	NA	NA	NA	NA	NA	No
Anxiety - Tips & Quotes	6.13	Google Play Store	No	Yes	Mental health	NA	No	NA	NA	NA	NA	NA	NA	No
Anxiety & Depression Symptoms	3	Google Play Store	No	Yes	Mental health	NA	No	NA	NA	NA	NA	NA	NA	No
Anxiety & Depression Symptoms	44	Google Play Store	No	Yes	Mental health	NA	No	NA	NA	NA	NA	NA	NA	No
Anxiety & Depression Symptoms	44	Google Play Store	Yes	Already excluded	Already Excluded	NA	No	NA	NA	NA	NA	NA	NA	No
Anxiety & Panic Relief	2.4.0	Google Play Store	No	Yes	Mental health	NA	No	NA	NA	NA	NA	NA	NA	No
Anxiety and Depression Workbook For Dummies	1.0.2	Google Play Store	No	Yes	Mental health	NA	No	NA	NA	NA	NA	NA	NA	No
Anxiety and Depression Workbook for Dummies	1.0.2	Google Play Store	Yes	Already excluded	Already Excluded	NA	No	NA	NA	NA	NA	NA	NA	No
Anxiety and Panic Attacks	1	Google Play Store	No	Yes	Mental health	NA	No	NA	NA	NA	NA	NA	NA	No
Anxiety and Panic Attacks	1	Google Play Store	Yes	Already excluded	Already Excluded	NA	No	NA	NA	NA	NA	NA	NA	No
Anxiety and Panic Cure	1.1	Google Play Store	No	Yes	Mental health	NA	No	NA	NA	NA	NA	NA	NA	No
Anxiety and Panic Cure	1.1	Google Play Store	Yes	Already excluded	Already Excluded	NA	No	NA	NA	NA	NA	NA	NA	No
Anxiety and Stress Calm your mind	1.0.0	Google Play Store	No	Yes	Mental health	NA	No	NA	NA	NA	NA	NA	NA	No
Anxiety and Stress Calm your mind	1.0.0	Google Play Store	Yes	Already excluded	Already Excluded	NA	No	NA	NA	NA	NA	NA	NA	No
Anxiety attacks symptoms	1	Google Play Store	No	Yes	Mental health	NA	No	NA	NA	NA	NA	NA	NA	No
Anxiety attacks symptoms	1	Google Play Store	Yes	Already excluded	Already Excluded	NA	No	NA	NA	NA	NA	NA	NA	No
Anxiety Challenger	29	Google Play Store	No	Yes	Mental health	NA	No	NA	NA	NA	NA	NA	NA	No
Anxiety Coaches Podcasts & Workshops by Gina Ryan	1.4.5	Google Play Store	No	Yes	Mental health	NA	No	NA	NA	NA	NA	NA	NA	No
Anxiety Coaches Podcasts & Workshops by Gina Ryan	1.4.5	Google Play Store	Yes	Already excluded	Already Excluded	NA	No	NA	NA	NA	NA	NA	NA	No
Anxiety Cures - Relieve Stress, Increase Happiness	1.2.0	Google Play Store	No	Yes	Mental health	NA	No	NA	NA	NA	NA	NA	NA	No
Anxiety Disorder Info	1	Google Play Store	No	Yes	Mental health	NA	No	NA	NA	NA	NA	NA	NA	No
Anxiety Disorder Info	1	Google Play Store	Yes	Already excluded	Already Excluded	NA	No	NA	NA	NA	NA	NA	NA	No
Anxiety Disorder Test	1.5	Google Play Store	No	Yes	Mental health	NA	No	NA	NA	NA	NA	NA	NA	No
Anxiety Disorder Test	1.5	Google Play Store	Yes	Already excluded	Already Excluded	NA	No	NA	NA	NA	NA	NA	NA	No
Anxiety Disorders: Causes, Symptoms, Diagnosis	1	Google Play Store	No	Yes	Mental health	NA	No	NA	NA	NA	NA	NA	NA	No
Anxiety Helper	1	Google Play Store	No	Yes	Mental health	NA	No	NA	NA	NA	NA	NA	NA	No
Anxiety Helper - Therapy, Relief & Healing Music	6	Google Play Store	No	Yes	Mental health	NA	No	NA	NA	NA	NA	NA	NA	No
Anxiety is the Greatest	2	Google Play Store	No	Yes	Mental health	NA	No	NA	NA	NA	NA	NA	NA	No
Anxiety is the Greatest	2	Google Play Store	Yes	Already excluded	Already Excluded	NA	No	NA	NA	NA	NA	NA	NA	No
Anxiety Psychopharmacology	9.1	Google Play Store	No	Yes	Mental health	NA	No	NA	NA	NA	NA	NA	NA	No
Anxiety Psychopharmacology	9.1	Google Play Store	Yes	Already excluded	Already Excluded	NA	No	NA	NA	NA	NA	NA	NA	No
Anxiety Quotes	4.0.0	Google Play Store	No	Yes	Mental health	NA	No	NA	NA	NA	NA	NA	NA	No
Anxiety Quotes	4.0.0	Google Play Store	Yes	Already excluded	Already Excluded	NA	No	NA	NA	NA	NA	NA	NA	No
Anxiety Recovery Centre App	1.0.0	Google Play Store	No	Yes	Mental health	NA	No	NA	NA	NA	NA	NA	NA	No
Anxiety Recovery Centre App	1.0.0	Google Play Store	Yes	Already excluded	Already Excluded	NA	No	NA	NA	NA	NA	NA	NA	No
Anxiety Release based on EMDR	1.0.9	Google Play Store	No	Yes	Mental health	NA	No	NA	NA	NA	NA	NA	NA	No
Anxiety Release based on EMDR	1.0.9	Google Play Store	Yes	Already excluded	Already Excluded	NA	No	NA	NA	NA	NA	NA	NA	No
Anxiety Release based on EMDR	1.0.9	Google Play Store	Yes	Already excluded	Already Excluded	NA	No	NA	NA	NA	NA	NA	NA	No
Anxiety Relief Apps Guide	1	Google Play Store	No	Yes	Mental health	NA	No	NA	NA	NA	NA	NA	NA	No
Anxiety Relief Hypnosis - Stress, Panic Attacks	2.33	Google Play Store	No	Yes	Mental health	NA	No	NA	NA	NA	NA	NA	NA	No
Anxiety Relief Hypnosis - Stress, Panic Attacks	2.33	Google Play Store	Yes	Already excluded	Already Excluded	NA	No	NA	NA	NA	NA	NA	NA	No
Anxiety Symptoms	1	Google Play Store	No	Yes	Mental health	NA	No	NA	NA	NA	NA	NA	NA	No
Anxiety Symptoms	1	Google Play Store	Yes	Already excluded	Already Excluded	NA	No	NA	NA	NA	NA	NA	NA	No
ANXIETY SYMPTOMS & How To Deal With Them	1	Google Play Store	No	Yes	Mental health	NA	No	NA	NA	NA	NA	NA	NA	No
ANXIETY SYMPTOMS & How To Deal With Them	1	Google Play Store	Yes	Already excluded	Already Excluded	NA	No	NA	NA	NA	NA	NA	NA	No
Anxiety Symptoms + Treatment	1.2	Google Play Store	No	Yes	Mental health	NA	No	NA	NA	NA	NA	NA	NA	No
Anxiety Symptoms + Treatment	1.2	Google Play Store	Yes	Already excluded	Already Excluded	NA	No	NA	NA	NA	NA	NA	NA	No
Anxiety Test	1.4	Google Play Store	No	Yes	Mental health	NA	No	NA	NA	NA	NA	NA	NA	No
Anxiety Test	1.4	Google Play Store	Yes	Already excluded	Already Excluded	NA	No	NA	NA	NA	NA	NA	NA	No
Anxiety Test	13	Google Play Store	No	Yes	Mental health	NA	No	NA	NA	NA	NA	NA	NA	No
Anxiety Therapy - Chat with Licensed Counselors	1	Google Play Store	No	Yes	Mental health	NA	No	NA	NA	NA	NA	NA	NA	No
ANXIETY TOOLKIT	1	Google Play Store	No	Yes	Mental health	NA	No	NA	NA	NA	NA	NA	NA	No
ANXIETY TOOLKIT	1	Google Play Store	Yes	Already excluded	Already Excluded	NA	No	NA	NA	NA	NA	NA	NA	No
Anxiety Tracker - Stress and Anxiety Log	1.1.8	Google Play Store	No	Yes	Mental health	NA	No	NA	NA	NA	NA	NA	NA	No
Anxiety Tracker - Stress and Anxiety Log	1.1.8	Google Play Store	Yes	Already excluded	Already Excluded	NA	No	NA	NA	NA	NA	NA	NA	No
Anxiety, Depression & Stress Relief Audio Courses	3	Google Play Store	No	Yes	Mental health	NA	No	NA	NA	NA	NA	NA	NA	No
Anxiety: Causes, Symptoms, and Treatments	1.1	Google Play Store	No	Yes	Mental health	NA	No	NA	NA	NA	NA	NA	NA	No
Anxiety: Causes, Symptoms, and Treatments	1.1	Google Play Store	Yes	Already excluded	Already Excluded	NA	No	NA	NA	NA	NA	NA	NA	No
Arachnophobia	1.3	Google Play Store	No	Yes	Mental health	NA	No	NA	NA	NA	NA	NA	NA	No
Atrix Poker	8.1.106	Google Play Store	No	Yes	Personal entertainment	NA	No	NA	NA	NA	NA	NA	NA	No
Attitude Quotes	8	Google Play Store	No	Yes	Not focused on health	NA	No	NA	NA	NA	NA	NA	NA	No
Avatar Maker: Anime-Cartoon Maker- Avatar Creator	1.0.0	Google Play Store	No	Yes	Personal entertainment	NA	No	NA	NA	NA	NA	NA	NA	No
Avoidant Personality Disorder: Causes & Treatment	1	Google Play Store	No	Yes	Mental health	NA	No	NA	NA	NA	NA	NA	NA	No
Avoidant Personality Disorder: Causes & Treatment	1	Google Play Store	Yes	Already excluded	Already Excluded	NA	No	NA	NA	NA	NA	NA	NA	No
Avoir Confiance en Soi - Penser Positif	1.0.1.0	Google Play Store	No	No	Already Excluded	NA	No	NA	NA	NA	NA	NA	NA	No
Aware: Meditation & Mindfulness	2.0.49	Google Play Store	No	Yes	Mental health	NA	No	NA	NA	NA	NA	NA	NA	No
Aware: Meditation & Mindfulness	2.0.49	Google Play Store	Yes	Already excluded	Already Excluded	NA	No	NA	NA	NA	NA	NA	NA	No
Basic Psychology Book To Learn Basic Psychology	1	Google Play Store	No	Yes	Mental health	NA	No	NA	NA	NA	NA	NA	NA	No
BattleText - Chat Game with Friends	2.0.17	Google Play Store	No	Yes	Personal entertainment	NA	No	NA	NA	NA	NA	NA	NA	No
Be Different - كن مختلفاً	1	Google Play Store	No	No	Already Excluded	NA	No	NA	NA	NA	NA	NA	NA	No
Be Special - كن متميزاً	1	Google Play Store	No	No	Already Excluded	NA	No	NA	NA	NA	NA	NA	NA	No
Be:Cool! Hypnose - Für Jugendliche ab 13 Jahren	26	Google Play Store	No	No	Already Excluded	NA	No	NA	NA	NA	NA	NA	NA	No
Beat Social Phobia	5.0.1	Google Play Store	No	Yes	None	https://play.google.com/store/apps/details?id=com.hivebrain.andrewjohnson.phobia2	Yes	Yes	Yes	No	NA	Therapeutic treatment	Text and audio	Yes
Beat Social Phobia	5.0.1	Google Play Store	Yes	Already excluded	Already Excluded	NA	No	NA	NA	NA	NA	NA	NA	No
Beauty Rental Shop	1.0.9	Google Play Store	No	Yes	Personal entertainment	NA	No	NA	NA	NA	NA	NA	NA	No
Better Life برای زندگی بهتر	2.3	Google Play Store	No	No	Already Excluded	NA	No	NA	NA	NA	NA	NA	NA	No
Beyond VR - Public Speaking VR Cardboard App	1.88	Google Play Store	No	Yes	Social health	NA	No	NA	NA	NA	NA	NA	NA	No
Beyond VR - Public Speaking VR Cardboard App	1.88	Google Play Store	Yes	Already excluded	Already Excluded	NA	No	NA	NA	NA	NA	NA	NA	No
Bible Songs for Kids : offline videos for kids	1	Google Play Store	No	Yes	Not focused on health	NA	No	NA	NA	NA	NA	NA	NA	No
Bible Verse About Anxiety	1.1	Google Play Store	No	Yes	Mental health	NA	No	NA	NA	NA	NA	NA	NA	No
Bible Verses Topic for Share	1.0.1	Google Play Store	No	Yes	Not focused on health	NA	No	NA	NA	NA	NA	NA	NA	No
Binaural Beats Therapy	8	Google Play Store	No	Yes	Mental health	NA	No	NA	NA	NA	NA	NA	NA	No
Binaural Beats Therapy	8	Google Play Store	Yes	Already excluded	Already Excluded	NA	No	NA	NA	NA	NA	NA	NA	No
Blessapp - Semi-anonymous app	1.1	Google Play Store	No	Yes	Social health	NA	No	NA	NA	NA	NA	NA	NA	No
Blessapp - Semi-anonymous app	1.1	Google Play Store	Yes	Already excluded	Already Excluded	NA	No	NA	NA	NA	NA	NA	NA	No
blue	1.0.1	Google Play Store	No	Yes	Not focused on health	NA	No	NA	NA	NA	NA	NA	NA	No
Blush: red cheeks, shy face, kawaii anime stickers	1.2.0	Google Play Store	No	Yes	Personal entertainment	NA	No	NA	NA	NA	NA	NA	NA	No
Brain Waves - Binaural Beats	5.0.1-40026	Google Play Store	No	Yes	Mental health	NA	No	NA	NA	NA	NA	NA	NA	No
Brave Puppy : Dog Training Tool	1.1.0	Google Play Store	No	Yes	Not focused on health	NA	No	NA	NA	NA	NA	NA	NA	No
Breathing Exercises for Anxiety	1.0.0	Google Play Store	No	Yes	Mental health	NA	No	NA	NA	NA	NA	NA	NA	No
Brightest: Social Impact + Volunteer Opportunities	1.3	Google Play Store	No	Yes	Social health	NA	No	NA	NA	NA	NA	NA	NA	No
Brightest: Social Impact + Volunteer Opportunities	1.3	Google Play Store	Yes	Already excluded	Already Excluded	NA	No	NA	NA	NA	NA	NA	NA	No
Building Confidence for Kids	6	Google Play Store	No	Yes	Mental health	NA	No	NA	NA	NA	NA	NA	NA	No
Bust Anxiety	2.5	Google Play Store	No	Yes	Mental health	NA	No	NA	NA	NA	NA	NA	NA	No
Bust PTSD	5	Google Play Store	No	Yes	Mental health	NA	No	NA	NA	NA	NA	NA	NA	No
But Not the Hippopotamus: Boynton Interactive Book	1.2	Google Play Store	No	Yes	Personal entertainment	NA	No	NA	NA	NA	NA	NA	NA	No
Calendar+ Schedule Planner App	1.08.38	Google Play Store	No	Yes	Not focused on health	NA	No	NA	NA	NA	NA	NA	NA	No
Calm - Meditate, Sleep, Relax	4.4.1	Google Play Store	No	Yes	Mental health	NA	No	NA	NA	NA	NA	NA	NA	No
Calm Harm - manages self harm	3.2.3	Google Play Store	No	Yes	Mental health	NA	No	NA	NA	NA	NA	NA	NA	No
Calm Harm - manages self harm	3.2.3	Google Play Store	Yes	Already excluded	Already Excluded	NA	No	NA	NA	NA	NA	NA	NA	No
Candid	168	Google Play Store	No	Yes	Social health	NA	No	NA	NA	NA	NA	NA	NA	No
CBT Thought Record Diary	2.3	Google Play Store	No	Yes	Mental health	NA	No	NA	NA	NA	NA	NA	NA	No
Change Your Thinking,Change Your Life	2.4	Google Play Store	No	Yes	Mental health	NA	No	NA	NA	NA	NA	NA	NA	No
Chat Rooms - Find Friends	1.40993	Google Play Store	No	Yes	Social health	NA	No	NA	NA	NA	NA	NA	NA	No
Clear Fear	1.3.0	Google Play Store	No	Yes	Mental health	NA	No	NA	NA	NA	NA	NA	NA	No
Clear Fear	1.3.0	Google Play Store	Yes	Already excluded	Already Excluded	NA	No	NA	NA	NA	NA	NA	NA	No
CloseBy - Discover People	5.4.0	Google Play Store	No	Yes	Social health	NA	No	NA	NA	NA	NA	NA	NA	No
Cognitive Behavioral Therapy	1.1	Google Play Store	No	Yes	Mental health	NA	No	NA	NA	NA	NA	NA	NA	No
Cognitive Behavioral Therapy: Depression & Anxiety	2.1	Google Play Store	No	Yes	Mental health	NA	No	NA	NA	NA	NA	NA	NA	No
Cognitive Behavioral Therapy: Depression & Anxiety	2.1	Google Play Store	Yes	Already excluded	Already Excluded	NA	No	NA	NA	NA	NA	NA	NA	No
Cognitive Behavioral Therapy: Depression & Anxiety	2.1	Google Play Store	Yes	Already excluded	Already Excluded	NA	No	NA	NA	NA	NA	NA	NA	No
Cognitive Diary CBT Self-Help	4.2.5	Google Play Store	No	Yes	Mental health	NA	No	NA	NA	NA	NA	NA	NA	No
Cognitive Diary CBT Self-Help	4.2.5	Google Play Store	Yes	Already excluded	Already Excluded	NA	No	NA	NA	NA	NA	NA	NA	No
Color Contact Lense Trends	7	Google Play Store	No	Yes	Personal entertainment	NA	No	NA	NA	NA	NA	NA	NA	No
Color Contact Lense Trends	7	Google Play Store	Yes	Already excluded	Already Excluded	NA	No	NA	NA	NA	NA	NA	NA	No
Color Therapy for Adults	1.02	Google Play Store	No	Yes	Personal entertainment	NA	No	NA	NA	NA	NA	NA	NA	No
Color Therapy for Adults	1.02	Google Play Store	Yes	Already excluded	Already Excluded	NA	No	NA	NA	NA	NA	NA	NA	No
Colorfit - Drawing & Coloring	1.0.12	Google Play Store	No	Yes	Personal entertainment	NA	No	NA	NA	NA	NA	NA	NA	No
Coloring Book for family	3.0.6	Google Play Store	No	Yes	Personal entertainment	NA	No	NA	NA	NA	NA	NA	NA	No
Como Curar a Fobia Social	1	Google Play Store	No	No	Already Excluded	NA	No	NA	NA	NA	NA	NA	NA	No
Como Curar a Fobia Social	1	Google Play Store	Yes	Already excluded	Already Excluded	NA	No	NA	NA	NA	NA	NA	NA	No
Como Superar a Ansiedade Social	1	Google Play Store	No	No	Already Excluded	NA	No	NA	NA	NA	NA	NA	NA	No
Como Superar a Ansiedade Social	1	Google Play Store	Yes	Already excluded	Already Excluded	NA	No	NA	NA	NA	NA	NA	NA	No
CONFIDENCE HACKS	1	Google Play Store	No	Yes	Mental health	NA	No	NA	NA	NA	NA	NA	NA	No
Consejos para vencer la timidez y el miedo	1	Google Play Store	No	No	Already Excluded	NA	No	NA	NA	NA	NA	NA	NA	No
Control Your Mind	1.2	Google Play Store	No	Yes	Mental health	NA	No	NA	NA	NA	NA	NA	NA	No
Controle e Monitor: Ansiedade, Humor e Autoestima	1.5.1	Google Play Store	No	No	Already Excluded	NA	No	NA	NA	NA	NA	NA	NA	No
Cooking DiaryR: Best Tasty Restaurant & Cafe Game	1.13.1	Google Play Store	No	Yes	Personal entertainment	NA	No	NA	NA	NA	NA	NA	NA	No
Correct Spelling - english language grammar free	4.2	Google Play Store	No	Yes	Not focused on health	NA	No	NA	NA	NA	NA	NA	NA	No
Counseling Online: 24/7 Anxiety and Stress Chat	2	Google Play Store	No	Yes	Mental health	NA	No	NA	NA	NA	NA	NA	NA	No
Counseling Online: 24/7 Anxiety and Stress Chat	2	Google Play Store	Yes	Already excluded	Already Excluded	NA	No	NA	NA	NA	NA	NA	NA	No
Crazy English 900 Sentences CN	1.0.0	Google Play Store	No	Yes	Social health	NA	No	NA	NA	NA	NA	NA	NA	No
Crazy English CN Free	1.0.0	Google Play Store	No	Yes	Social health	NA	No	NA	NA	NA	NA	NA	NA	No
Crazy English VN	1.0.0	Google Play Store	No	Yes	Social health	NA	No	NA	NA	NA	NA	NA	NA	No
Crazy English VN Free	1.0.0	Google Play Store	No	Yes	Social health	NA	No	NA	NA	NA	NA	NA	NA	No
Crowd City	1.3.0	Google Play Store	No	Yes	Personal entertainment	NA	No	NA	NA	NA	NA	NA	NA	No
Cube Algorithms	1.8.1	Google Play Store	No	Yes	Personal entertainment	NA	No	NA	NA	NA	NA	NA	NA	No
Cure Boredom	1	Google Play Store	No	Yes	Mental health	NA	No	NA	NA	NA	NA	NA	NA	No
Cure Boredom	1	Google Play Store	Yes	Already excluded	Already Excluded	NA	No	NA	NA	NA	NA	NA	NA	No
Daily Hadith	1.7.1	Google Play Store	No	Yes	Not focused on health	NA	No	NA	NA	NA	NA	NA	NA	No
DailyArt - Your Daily Dose of Art History Stories	2.2.7	Google Play Store	No	Yes	Personal entertainment	NA	No	NA	NA	NA	NA	NA	NA	No
Dating Women Tips	2.1	Google Play Store	No	Yes	Social health	NA	No	NA	NA	NA	NA	NA	NA	No
Daylio - Diary, Journal, Mood Tracker	1.24.2	Google Play Store	No	Yes	Mental health	NA	No	NA	NA	NA	NA	NA	NA	No
Deep Meditation: Relaxation & Sleep Meditation App	5.2.6	Google Play Store	No	Yes	Mental health	NA	No	NA	NA	NA	NA	NA	NA	No
Deprelibero	1	Google Play Store	No	Yes	Mental health	NA	No	NA	NA	NA	NA	NA	NA	No
Deprelibero	1	Google Play Store	Yes	Already excluded	Already Excluded	NA	No	NA	NA	NA	NA	NA	NA	No
Depression Quote Wallpapers	1.7	Google Play Store	No	Yes	Mental health	NA	No	NA	NA	NA	NA	NA	NA	No
Depression Test	1.6	Google Play Store	No	Yes	Mental health	NA	No	NA	NA	NA	NA	NA	NA	No
Design Bedroom Baby	1	Google Play Store	No	Yes	Not focused on health	NA	No	NA	NA	NA	NA	NA	NA	No
Does He Like Me?	1.0.1	Google Play Store	No	Yes	Social health	NA	No	NA	NA	NA	NA	NA	NA	No
Don't Be So Shy	0.0.6	Google Play Store	No	Yes	Mental health	NA	No	NA	NA	NA	NA	NA	NA	No
Don't Forget the Lyrics	1.1.4	Google Play Store	No	Yes	Personal entertainment	NA	No	NA	NA	NA	NA	NA	NA	No
Dream Daddy	20190805	Google Play Store	No	Yes	Personal entertainment	NA	No	NA	NA	NA	NA	NA	NA	No
Dwell in Tranquility	1.2.1	Google Play Store	No	Yes	Social health	NA	No	NA	NA	NA	NA	NA	NA	No
eMoods Bipolar Mood Tracker	2.4.2	Google Play Store	No	Yes	Mental health	NA	No	NA	NA	NA	NA	NA	NA	No
Empirical Psychopharmacology	9.1	Google Play Store	No	Yes	Mental health	NA	No	NA	NA	NA	NA	NA	NA	No
English Conversation	1.1	Google Play Store	No	Yes	Social health	NA	No	NA	NA	NA	NA	NA	NA	No
English Conversations	2.6	Google Play Store	No	Yes	Social health	NA	No	NA	NA	NA	NA	NA	NA	No
ESA 2019 ملخصات	1.1.1	Google Play Store	No	No	Already Excluded	NA	No	NA	NA	NA	NA	NA	NA	No
Everything is fine	42	Google Play Store	No	Yes	Personal entertainment	NA	No	NA	NA	NA	NA	NA	NA	No
Everything is fine	42	Google Play Store	Yes	Already excluded	Already Excluded	NA	No	NA	NA	NA	NA	NA	NA	No
Exam Stress	1.0.01	Google Play Store	No	Yes	Mental health	NA	No	NA	NA	NA	NA	NA	NA	No
Exposure - Face Your Fears	1	Google Play Store	No	Yes	Mental health	NA	No	NA	NA	NA	NA	NA	NA	No
Exposure - Face Your Fears	1	Google Play Store	Yes	Already excluded	Already Excluded	NA	No	NA	NA	NA	NA	NA	NA	No
EyeMove X EMDR Trauma Therapy	0.7.9.0	Google Play Store	No	Yes	Mental health	NA	No	NA	NA	NA	NA	NA	NA	No
Fabulous: Self Care	3.58	Google Play Store	No	Yes	Mental health	NA	No	NA	NA	NA	NA	NA	NA	No
FAQ Séduire une femme	1	Google Play Store	No	No	Already Excluded	NA	No	NA	NA	NA	NA	NA	NA	No
Fasting Hours Tracker - Fast Timer	1.5	Google Play Store	No	Yes	Physical health	NA	No	NA	NA	NA	NA	NA	NA	No
Fear of public speaking	1	Google Play Store	No	Yes	Mental health	NA	No	NA	NA	NA	NA	NA	NA	No
FearTools - Anxiety Aid	1.3	Google Play Store	No	Yes	Mental health	NA	No	NA	NA	NA	NA	NA	NA	No
FearTools - Anxiety Aid	1.3	Google Play Store	Yes	Already excluded	Already Excluded	NA	No	NA	NA	NA	NA	NA	NA	No
FeelJoy - Mental Well-Being for Anxiety	1.2.22	Google Play Store	No	Yes	Mental health	NA	No	NA	NA	NA	NA	NA	NA	No
FeelJoy - Mental Well-Being for Anxiety	1.2.22	Google Play Store	Yes	Already excluded	Already Excluded	NA	No	NA	NA	NA	NA	NA	NA	No
Fight Depression Naturally	9.8.1	Google Play Store	No	Yes	Mental health	NA	No	NA	NA	NA	NA	NA	NA	No
Find My Friends, Family, Kids - GPS Tracker	8.7.2.5	Google Play Store	No	Yes	Personal entertainment	NA	No	NA	NA	NA	NA	NA	NA	No
Five Minute Journal	1.2.6	Google Play Store	No	Yes	Mental health	NA	No	NA	NA	NA	NA	NA	NA	No
Forest: Stay focused	4.10.4	Google Play Store	No	Yes	Mental health	NA	No	NA	NA	NA	NA	NA	NA	No
Frases Para Enamorar A Una Mujer	1.19	Google Play Store	No	No	Already Excluded	NA	No	NA	NA	NA	NA	NA	NA	No
Free Coloring Book For Adults	1.5	Google Play Store	No	Yes	Personal entertainment	NA	No	NA	NA	NA	NA	NA	NA	No
FREE!!! Vol 2 - Network Marketing Business	1.1	Google Play Store	No	Yes	Not focused on health	NA	No	NA	NA	NA	NA	NA	NA	No
Friend Shoulder: Advices and Vent Anonymous - chat	1.9.2	Google Play Store	No	Yes	Social health	NA	No	NA	NA	NA	NA	NA	NA	No
Friend Shoulder: Advices and Vent Anonymous - chat	1.9.2	Google Play Store	Yes	Already excluded	Already Excluded	NA	No	NA	NA	NA	NA	NA	NA	No
Funny Quotes Free	8.6	Google Play Store	No	Yes	Personal entertainment	NA	No	NA	NA	NA	NA	NA	NA	No
General Knowledge Quiz	1.0.2.2.9	Google Play Store	No	Yes	Personal entertainment	NA	No	NA	NA	NA	NA	NA	NA	No
General Science : World Encyclopedia	1	Google Play Store	No	Yes	Not focused on health	NA	No	NA	NA	NA	NA	NA	NA	No
General Science Book 2019	1.3	Google Play Store	No	Yes	Not focused on health	NA	No	NA	NA	NA	NA	NA	NA	No
General Science Book: Encyclopedia 2019	1.4	Google Play Store	No	Yes	Not focused on health	NA	No	NA	NA	NA	NA	NA	NA	No
Generalized Anxiety Disorder	2.7	Google Play Store	No	Yes	Mental health	NA	No	NA	NA	NA	NA	NA	NA	No
Germany Chat	1.55588	Google Play Store	No	Yes	Personal entertainment	NA	No	NA	NA	NA	NA	NA	NA	No
GG Depression: Quick daily exercise	2.01.69	Google Play Store	No	Yes	Mental health	NA	No	NA	NA	NA	NA	NA	NA	No
GG Relationship Doubt & Obsessions (ROCD)	2.01.69	Google Play Store	No	Yes	Mental health	NA	No	NA	NA	NA	NA	NA	NA	No
GG Relationship Doubt & Obsessions (ROCD)	2.01.69	Google Play Store	Yes	Already excluded	Already Excluded	NA	No	NA	NA	NA	NA	NA	NA	No
GIF صور حب متحركة	2.1	Google Play Store	No	No	Already Excluded	NA	No	NA	NA	NA	NA	NA	NA	No
Giftster - Wish List Registry - Birthday & Holiday	5.1.2	Google Play Store	No	Yes	Not focused on health	NA	No	NA	NA	NA	NA	NA	NA	No
Girls Coloring Book	3.0.6	Google Play Store	No	Yes	Personal entertainment	NA	No	NA	NA	NA	NA	NA	NA	No
Girls Wallpaper HD	1.02	Google Play Store	No	Yes	Personal entertainment	NA	No	NA	NA	NA	NA	NA	NA	No
Girly m Sayings - Quotes 2019	1.0.0	Google Play Store	No	Yes	Personal entertainment	NA	No	NA	NA	NA	NA	NA	NA	No
Go Connect	2.3.8	Google Play Store	No	Yes	Not focused on health	NA	No	NA	NA	NA	NA	NA	NA	No
Good Blocks - Improve confidence & self esteem	200100	Google Play Store	No	Yes	Mental health	NA	No	NA	NA	NA	NA	NA	NA	No
Good Blocks - Improve confidence & self esteem	200100	Google Play Store	Yes	Already excluded	Already Excluded	NA	No	NA	NA	NA	NA	NA	NA	No
Goodbye Anxiety - Guided Meditations for relief	1.01	Google Play Store	No	Yes	Mental health	NA	No	NA	NA	NA	NA	NA	NA	No
Goodbye Anxiety - Guided Meditations for relief	1.01	Google Play Store	Yes	Already excluded	Already Excluded	NA	No	NA	NA	NA	NA	NA	NA	No
Gratitude journal - private diary & affirmations	3.1.8	Google Play Store	No	Yes	Mental health	NA	No	NA	NA	NA	NA	NA	NA	No
Gym Fitness Workouts	1.9	Google Play Store	No	Yes	General health and wellness	NA	No	NA	NA	NA	NA	NA	NA	No
Happy Cross Stitch Color By Number-Needle Art Free	1.02	Google Play Store	No	Yes	Personal entertainment	NA	No	NA	NA	NA	NA	NA	NA	No
Harmony - Hypnosis Meditation	3.3	Google Play Store	No	Yes	Mental health	NA	No	NA	NA	NA	NA	NA	NA	No
Haunted House : Halloween Special	1.0.2	Google Play Store	No	Yes	Personal entertainment	NA	No	NA	NA	NA	NA	NA	NA	No
Headspace: Meditation & Sleep	3.31.1	Google Play Store	No	Yes	Mental health	NA	No	NA	NA	NA	NA	NA	NA	No
Headspace: Meditation & Sleep	3.31.1	Google Play Store	Yes	Already excluded	Already Excluded	NA	No	NA	NA	NA	NA	NA	NA	No
HOLLA: Live Random Video Chat, Meet New People	4.3.8	Google Play Store	No	Yes	Personal entertainment	NA	No	NA	NA	NA	NA	NA	NA	No
House Paint	1.3.4	Google Play Store	No	Yes	Personal entertainment	NA	No	NA	NA	NA	NA	NA	NA	No
HOW TO APPROACH A GIRL	1	Google Play Store	No	Yes	Social health	NA	No	NA	NA	NA	NA	NA	NA	No
How To Approach A Girl	2	Google Play Store	No	Yes	Social health	NA	No	NA	NA	NA	NA	NA	NA	No
HOW TO APPROACH A GIRL	8	Google Play Store	No	Yes	Social health	NA	No	NA	NA	NA	NA	NA	NA	No
How to Ask a Girl to be Your Girlfriend	1.1	Google Play Store	No	Yes	Social health	NA	No	NA	NA	NA	NA	NA	NA	No
HOW TO BE CONFIDENT	1	Google Play Store	No	Yes	Social health	NA	No	NA	NA	NA	NA	NA	NA	No
How To Be Confident	1.1	Google Play Store	No	Yes	Social health	NA	No	NA	NA	NA	NA	NA	NA	No
HOW TO BE CONFIDENT	1	Google Play Store	Yes	Already excluded	Already Excluded	NA	No	NA	NA	NA	NA	NA	NA	No
How To Be Confident	1.1	Google Play Store	Yes	Already excluded	Already Excluded	NA	No	NA	NA	NA	NA	NA	NA	No
HOW TO BE CONFIDENT	1	Google Play Store	Yes	Already excluded	Already Excluded	NA	No	NA	NA	NA	NA	NA	NA	No
HOW TO BE CONFIDENT - FOR WHATEVER OCCASION	1.4	Google Play Store	No	Yes	Mental health	NA	No	NA	NA	NA	NA	NA	NA	No
How to Be Mentally Strong	1.2	Google Play Store	No	Yes	Mental health	NA	No	NA	NA	NA	NA	NA	NA	No
How to Be Mentally Strong	1.2	Google Play Store	Yes	Already excluded	Already Excluded	NA	No	NA	NA	NA	NA	NA	NA	No
How to Be More Confident in Yourself	1	Google Play Store	No	Yes	Mental health	NA	No	NA	NA	NA	NA	NA	NA	No
How to Be More Social	1	Google Play Store	No	Yes	Social health	NA	No	NA	NA	NA	NA	NA	NA	No
How to Be More Social	1	Google Play Store	Yes	Already excluded	Already Excluded	NA	No	NA	NA	NA	NA	NA	NA	No
How to Be More Social	1	Google Play Store	Yes	Already excluded	Already Excluded	NA	No	NA	NA	NA	NA	NA	NA	No
How to Be Romantic	1	Google Play Store	No	Yes	Social health	NA	No	NA	NA	NA	NA	NA	NA	No
How To Be Social(Being Social)	1.3	Google Play Store	No	Yes	Social health	NA	No	NA	NA	NA	NA	NA	NA	No
How To Be Social(Being Social)	1.3	Google Play Store	Yes	Already excluded	Already Excluded	NA	No	NA	NA	NA	NA	NA	NA	No
How to Be Yourself	1.2	Google Play Store	No	Yes	Mental health	NA	No	NA	NA	NA	NA	NA	NA	No
How To Become A Better Person	1.3	Google Play Store	No	Yes	General health and wellness	NA	No	NA	NA	NA	NA	NA	NA	No
How to Build Self Confidence	1.1	Google Play Store	No	Yes	Mental health	NA	No	NA	NA	NA	NA	NA	NA	No
How to communicate with your spirit guides	2.7	Google Play Store	No	Yes	Not focused on health	NA	No	NA	NA	NA	NA	NA	NA	No
How to communicate with your spirit guides	2.7	Google Play Store	Yes	Already excluded	Already Excluded	NA	No	NA	NA	NA	NA	NA	NA	No
How To Deal With Anxiety	1.2	Google Play Store	No	Yes	Mental health	NA	No	NA	NA	NA	NA	NA	NA	No
How To Deal With Anxiety	1.2	Google Play Store	Yes	Already excluded	Already Excluded	NA	No	NA	NA	NA	NA	NA	NA	No
How To Deal With Anxiety - Anxiety Treatment	1	Google Play Store	No	Yes	Mental health	NA	No	NA	NA	NA	NA	NA	NA	No
How To Deal With Anxiety - Anxiety Treatment	1	Google Play Store	Yes	Already excluded	Already Excluded	NA	No	NA	NA	NA	NA	NA	NA	No
How to Deal With Anxiety Fast	1.1	Google Play Store	No	Yes	Mental health	NA	No	NA	NA	NA	NA	NA	NA	No
How to Flirt with a Girl	1	Google Play Store	No	Yes	Social health	NA	No	NA	NA	NA	NA	NA	NA	No
How to Get Anything You Want	1	Google Play Store	No	Yes	Mental health	NA	No	NA	NA	NA	NA	NA	NA	No
How to Get Anything You Want	1	Google Play Store	Yes	Already excluded	Already Excluded	NA	No	NA	NA	NA	NA	NA	NA	No
How To Impress A Girl On Chat	1.3	Google Play Store	No	Yes	Social health	NA	No	NA	NA	NA	NA	NA	NA	No
How to Improve Communication Skills	1.2	Google Play Store	No	Yes	Social health	NA	No	NA	NA	NA	NA	NA	NA	No
How To Improve Handwriting	1.1	Google Play Store	No	Yes	Not focused on health	NA	No	NA	NA	NA	NA	NA	NA	No
How to make a woman Like You	1.1	Google Play Store	No	Yes	Social health	NA	No	NA	NA	NA	NA	NA	NA	No
HOW TO MAKE FRIENDS	1	Google Play Store	No	Yes	General health and wellness	NA	No	NA	NA	NA	NA	NA	NA	No
How to Overcome Anxiety (Amamiya Apps)	1	Google Play Store	No	Yes	Mental health	NA	No	NA	NA	NA	NA	NA	NA	No
How to Overcome Anxiety (NC Media Solutions)	1	Google Play Store	No	Yes	Mental health	NA	No	NA	NA	NA	NA	NA	NA	No
How to Overcome Fear	1	Google Play Store	No	Yes	Mental health	NA	No	NA	NA	NA	NA	NA	NA	No
How To Overcome Fear	1	Google Play Store	Yes	Already excluded	Already Excluded	NA	No	NA	NA	NA	NA	NA	NA	No
How to Overcome Fear - Tips and Knowledge	1	Google Play Store	No	Yes	Mental health	NA	No	NA	NA	NA	NA	NA	NA	No
How to Overcome Fear - Tips and Knowledge	1	Google Play Store	Yes	Already excluded	Already Excluded	NA	No	NA	NA	NA	NA	NA	NA	No
How to Overcome Fear - Tips and Knowledge	1	Google Play Store	Yes	Already excluded	Already Excluded	NA	No	NA	NA	NA	NA	NA	NA	No
How to Overcome Fear (App Nation 101)	1	Google Play Store	No	Yes	Mental health	NA	No	NA	NA	NA	NA	NA	NA	No
How To Overcome Fear (The Almighty Dollar)	1	Google Play Store	No	Yes	Mental health	NA	No	NA	NA	NA	NA	NA	NA	No
How To Overcome Insecurity	1	Google Play Store	No	Yes	Mental health	NA	No	NA	NA	NA	NA	NA	NA	No
How To Overcome Laziness	1	Google Play Store	No	Yes	Mental health	NA	No	NA	NA	NA	NA	NA	NA	No
How to Overcome Phobia	1.1.2	Google Play Store	No	Yes	Mental health	NA	No	NA	NA	NA	NA	NA	NA	No
How to Overcome Phobia	1.1.2	Google Play Store	Yes	Already excluded	Already Excluded	NA	No	NA	NA	NA	NA	NA	NA	No
How to Overcome Phobia	1.1.2	Google Play Store	Yes	Already excluded	Already Excluded	NA	No	NA	NA	NA	NA	NA	NA	No
How To Overcome Shyness	1	Google Play Store	No	Yes	None	https://play.google.com/store/apps/details?id=how.to.overcome.shyness	Yes	Yes	Yes	No	NA	Multipurpose	Text and visual	Yes
How To Overcome Shyness	1	Google Play Store	Yes	Already excluded	Already Excluded	NA	No	NA	NA	NA	NA	NA	NA	No
How To Overcome Shyness (AppsMad)	1	Google Play Store	No	Yes	None	https://play.google.com/store/apps/details?id=com.brotherhoodapp.overcomeshyness	Yes	No	Yes	Yes	This is only a shyness app.	NA	NA	No
How To Overcome Shyness (dierre09)	2	Google Play Store	No	Yes	None	https://m.apkpure.com/how-to-overcome-shyness/com.chj1howtoovercomeshyness	Yes	Yes	Yes	No	NA	Multipurpose	Text and visual	Yes
How To Overcome Shyness (gmk)	2	Google Play Store	No	Yes	None	https://play.google.com/store/apps/details?id=com.getghowtoovercomeshyness1	Yes	No	Yes	Yes	This is only a shyness app.	NA	NA	No
How To Overcome Shyness (The Almighty Dollar)	1	Google Play Store	No	Yes	None	https://play.google.com/store/apps/details?id=com.tadapps.how.to.overcome.shyness	Yes	Yes	Yes	No	NA	Multipurpose	Text and visual	Yes
How to Relieve Stress and Anxiety	1.1	Google Play Store	No	Yes	Mental health	NA	No	NA	NA	NA	NA	NA	NA	No
How To Stop A Panic Attack	1	Google Play Store	No	Yes	Mental health	NA	No	NA	NA	NA	NA	NA	NA	No
How To Stop Being Jealous	1	Google Play Store	No	Yes	Mental health	NA	No	NA	NA	NA	NA	NA	NA	No
How to Stop Being So Lazy	1	Google Play Store	No	Yes	Mental health	NA	No	NA	NA	NA	NA	NA	NA	No
How to Stop Overthinking	1.1	Google Play Store	No	Yes	Mental health	NA	No	NA	NA	NA	NA	NA	NA	No
How to Stop Overthinking	1.1	Google Play Store	Yes	Already excluded	Already Excluded	NA	No	NA	NA	NA	NA	NA	NA	No
How to Stop Overthinking	1.1	Google Play Store	Yes	Already excluded	Already Excluded	NA	No	NA	NA	NA	NA	NA	NA	No
How To Stop Overthinking	1	Google Play Store	No	Yes	Mental health	NA	No	NA	NA	NA	NA	NA	NA	No
HOW TO TALK TO A GIRL - TIPS TO MAKE THEM LIKE YOU	1	Google Play Store	No	Yes	Social health	NA	No	NA	NA	NA	NA	NA	NA	No
HOW TO TEXT A GIRL	1.2	Google Play Store	No	Yes	Social health	NA	No	NA	NA	NA	NA	NA	NA	No
Human behavior	2.0.0	Google Play Store	No	Yes	General health and wellness	NA	No	NA	NA	NA	NA	NA	NA	No
Hypnosis App - Attention Shifting - Hypnotherapy	2.2.1	Google Play Store	No	Yes	Mental health	NA	No	NA	NA	NA	NA	NA	NA	No
Hypnosis App - Attention Shifting - Hypnotherapy	2.2.1	Google Play Store	Yes	Already excluded	Already Excluded	NA	No	NA	NA	NA	NA	NA	NA	No
Hypnosis for Anxiety, Stress Relief & Depression	1.4.8	Google Play Store	No	Yes	Mental health	NA	No	NA	NA	NA	NA	NA	NA	No
Hypnosis for Anxiety, Stress Relief & Depression	1.4.8	Google Play Store	Yes	Already excluded	Already Excluded	NA	No	NA	NA	NA	NA	NA	NA	No
Hypnosis for Anxiety, Stress Relief & Depression	1.4.8	Google Play Store	Yes	Already excluded	Already Excluded	NA	No	NA	NA	NA	NA	NA	NA	No
Hypnosis for Anxiety,Stress and Depression Guide	1	Google Play Store	No	Yes	Mental health	NA	No	NA	NA	NA	NA	NA	NA	No
Hypnosis for Anxiety,Stress and Depression Guide	1	Google Play Store	Yes	Already excluded	Already Excluded	NA	No	NA	NA	NA	NA	NA	NA	No
Hypnosis for Life Success	1.4.8	Google Play Store	No	Yes	General health and wellness	NA	No	NA	NA	NA	NA	NA	NA	No
Hypnosis for Personal Growth	1.4.8	Google Play Store	No	Yes	Mental health	NA	No	NA	NA	NA	NA	NA	NA	No
Hypnosis for Personal Growth	1.4.8	Google Play Store	Yes	Already excluded	Already Excluded	NA	No	NA	NA	NA	NA	NA	NA	No
Hypnosis for Self Confidence	1.4.8	Google Play Store	No	Yes	Mental health	NA	No	NA	NA	NA	NA	NA	NA	No
Hypnosis for Self Confidence	1.4.8	Google Play Store	Yes	Already excluded	Already Excluded	NA	No	NA	NA	NA	NA	NA	NA	No
Hypnosis for Self Confidence	1.4.8	Google Play Store	Yes	Already excluded	Already Excluded	NA	No	NA	NA	NA	NA	NA	NA	No
Imagine All Better	3	Google Play Store	No	Yes	General health and wellness	NA	No	NA	NA	NA	NA	NA	NA	No
Improve Confidence & Self Esteem (GGSE)	2.01.69	Google Play Store	No	Yes	Mental health	NA	No	NA	NA	NA	NA	NA	NA	No
Improve Confidence & Self Esteem (GGSE)	2.01.69	Google Play Store	Yes	Already excluded	Already Excluded	NA	No	NA	NA	NA	NA	NA	NA	No
In-Reach	0.2	Google Play Store	No	Yes	Mental health	NA	No	NA	NA	NA	NA	NA	NA	No
Insight Timer - Free Meditation App	13.5.18	Google Play Store	No	Yes	Mental health	NA	No	NA	NA	NA	NA	NA	NA	No
Insight Timer - Free Meditation App	13.5.18	Google Play Store	Yes	Already excluded	Already Excluded	NA	No	NA	NA	NA	NA	NA	NA	No
Inspirational and Motivational Quotes	2.6	Google Play Store	No	Yes	Mental health	NA	No	NA	NA	NA	NA	NA	NA	No
Inspirational Quotes - Your Daily Motivation	3	Google Play Store	No	Yes	Mental health	NA	No	NA	NA	NA	NA	NA	NA	No
Introvert Quotes	17	Google Play Store	No	Yes	Mental health	NA	No	NA	NA	NA	NA	NA	NA	No
Joke Book -3000+ Funny Jokes in English	2.1	Google Play Store	No	Yes	Personal entertainment	NA	No	NA	NA	NA	NA	NA	NA	No
Joke Book -3000+ Funny Jokes in English	2.1	Google Play Store	Yes	Already excluded	Already Excluded	NA	No	NA	NA	NA	NA	NA	NA	No
Journey: Diary, Motivational Journal	3.2.9C	Google Play Store	No	Yes	Mental health	NA	No	NA	NA	NA	NA	NA	NA	No
Journey: Diary, Motivational Journal	3.2.9C	Google Play Store	Yes	Already excluded	Already Excluded	NA	No	NA	NA	NA	NA	NA	NA	No
Jump Media App	1	Google Play Store	No	Yes	Social health	NA	No	NA	NA	NA	NA	NA	NA	No
Jump Media App	1	Google Play Store	Yes	Already excluded	Already Excluded	NA	No	NA	NA	NA	NA	NA	NA	No
Keepsafe Photo Vault: Hide Private Photos & Videos	9.40.0	Google Play Store	No	Yes	Not focused on health	NA	No	NA	NA	NA	NA	NA	NA	No
Kids Less Anxious	1.1.3	Google Play Store	No	Yes	Mental health	NA	No	NA	NA	NA	NA	NA	NA	No
Kids Less Anxious	1.1.3	Google Play Store	Yes	Already excluded	Already Excluded	NA	No	NA	NA	NA	NA	NA	NA	No
Kids Less Anxious	1.1.3	Google Play Store	Yes	Already excluded	Already Excluded	NA	No	NA	NA	NA	NA	NA	NA	No
Labrador retrievers live wallpaper	4.3	Google Play Store	No	Yes	Personal entertainment	NA	No	NA	NA	NA	NA	NA	NA	No
Lanza Piropos	1.4	Google Play Store	No	No	Already Excluded	NA	No	NA	NA	NA	NA	NA	NA	No
Laughter videos of funny babies	1.0.0	Google Play Store	No	Yes	Personal entertainment	NA	No	NA	NA	NA	NA	NA	NA	No
Law Of Attraction Affirmations	1	Google Play Store	No	Yes	Mental health	NA	No	NA	NA	NA	NA	NA	NA	No
Law Of Attraction Affirmations	1	Google Play Store	Yes	Already excluded	Already Excluded	NA	No	NA	NA	NA	NA	NA	NA	No
Law of Attraction Space	2.0.1	Google Play Store	No	Yes	Social health	NA	No	NA	NA	NA	NA	NA	NA	No
LEARN PUBLIC SPEAKING	1	Google Play Store	No	Yes	Social health	NA	No	NA	NA	NA	NA	NA	NA	No
Learn Xhosa Language Offline	1.0.0	Google Play Store	No	Yes	Social health	NA	No	NA	NA	NA	NA	NA	NA	No
Let Your Mobile Speak!	1.15	Google Play Store	No	Yes	Not focused on health	NA	No	NA	NA	NA	NA	NA	NA	No
LGBT+ Amino Community and Chat	2.4.28683	Google Play Store	No	Yes	Social health	NA	No	NA	NA	NA	NA	NA	NA	No
Life Hacks	4.2.4	Google Play Store	No	Yes	General health and wellness	NA	No	NA	NA	NA	NA	NA	NA	No
Live Life: Guided Meditation & relaxation with CBT	2.5.2	Google Play Store	No	Yes	Mental health	NA	No	NA	NA	NA	NA	NA	NA	No
Live Life: Guided Meditation & relaxation with CBT	2.5.2	Google Play Store	Yes	Already excluded	Already Excluded	NA	No	NA	NA	NA	NA	NA	NA	No
Lo-Fi Radio - Work, Study, Chill	1	Google Play Store	No	Yes	Personal entertainment	NA	No	NA	NA	NA	NA	NA	NA	No
Love Messages	4.1	Google Play Store	No	Yes	Social health	NA	No	NA	NA	NA	NA	NA	NA	No
Love Stickers - Valentine's Day	1	Google Play Store	No	Yes	Personal entertainment	NA	No	NA	NA	NA	NA	NA	NA	No
Love stickers for couples - WAStickerApps	1	Google Play Store	No	Yes	Personal entertainment	NA	No	NA	NA	NA	NA	NA	NA	No
Lucid Dream Adventure - Story Point & Click Game	1.0.17	Google Play Store	No	Yes	Personal entertainment	NA	No	NA	NA	NA	NA	NA	NA	No
Lull Aby: Dreamland Adventure	2019.7.6	Google Play Store	No	Yes	Mental health	NA	No	NA	NA	NA	NA	NA	NA	No
Magical Paws	1.0.4	Google Play Store	No	Yes	Personal entertainment	NA	No	NA	NA	NA	NA	NA	NA	No
Make Me Better - Personality dev. & Motivation	1.2.4	Google Play Store	No	Yes	Mental health	NA	No	NA	NA	NA	NA	NA	NA	No
Mandala Coloring Book	3.0.6	Google Play Store	No	Yes	Personal entertainment	NA	No	NA	NA	NA	NA	NA	NA	No
Medication Reminder, Pill Reminder, Health Tracker	3.53.1	Google Play Store	No	Yes	General health and wellness	NA	No	NA	NA	NA	NA	NA	NA	No
Meditation + Concentration, timer, music, relax	2.2	Google Play Store	No	Yes	Mental health	NA	No	NA	NA	NA	NA	NA	NA	No
Meditation music for relaxation free	5.0.1-40026	Google Play Store	No	Yes	Mental health	NA	No	NA	NA	NA	NA	NA	NA	No
Men's Bar Game	1	Google Play Store	No	Yes	Personal entertainment	NA	No	NA	NA	NA	NA	NA	NA	No
Men's Bar Game	1	Google Play Store	Yes	Already excluded	Already Excluded	NA	No	NA	NA	NA	NA	NA	NA	No
Mental disorders	6.0.0	Google Play Store	No	Yes	Mental health	NA	No	NA	NA	NA	NA	NA	NA	No
Mental Disorders	1.3	Google Play Store	No	Yes	Mental health	NA	No	NA	NA	NA	NA	NA	NA	No
Mental Disorders	1.3	Google Play Store	Yes	Already excluded	Already Excluded	NA	No	NA	NA	NA	NA	NA	NA	No
Mental Disorders and Treatment	1.0.0	Google Play Store	No	Yes	Mental health	NA	No	NA	NA	NA	NA	NA	NA	No
mental health	1.7	Google Play Store	No	Yes	Mental health	NA	No	NA	NA	NA	NA	NA	NA	No
mental health	1.7	Google Play Store	Yes	Already excluded	Already Excluded	NA	No	NA	NA	NA	NA	NA	NA	No
Mental Health Tests	1.12	Google Play Store	No	Yes	Mental health	NA	No	NA	NA	NA	NA	NA	NA	No
Mental Health Tests	1.12	Google Play Store	Yes	Already excluded	Already Excluded	NA	No	NA	NA	NA	NA	NA	NA	No
Mental illness - Treatment	1.78	Google Play Store	No	Yes	Mental health	NA	No	NA	NA	NA	NA	NA	NA	No
Mimic Party	3.5	Google Play Store	No	Yes	Personal entertainment	NA	No	NA	NA	NA	NA	NA	NA	No
Mind Games	3.1.7	Google Play Store	No	Yes	Personal entertainment	NA	No	NA	NA	NA	NA	NA	NA	No
Mind power in Hindi	1.2	Google Play Store	No	No	Already Excluded	NA	No	NA	NA	NA	NA	NA	NA	No
Mindfulness: Guided Meditation for Stress, Anxiety	2	Google Play Store	No	Yes	Mental health	NA	No	NA	NA	NA	NA	NA	NA	No
Mindfulness: Guided Meditation for Stress, Anxiety	2	Google Play Store	Yes	Already excluded	Already Excluded	NA	No	NA	NA	NA	NA	NA	NA	No
MindMum - a PDeC App for mum's wellbeing	1.9.6	Google Play Store	No	Yes	Mental health	NA	No	NA	NA	NA	NA	NA	NA	No
Mindshine - Personal Training for the Mind	1.8.4	Google Play Store	No	Yes	Mental health	NA	No	NA	NA	NA	NA	NA	NA	No
Mood Tracker, Journal, Anti Depression Diary	1.2.13	Google Play Store	No	Yes	Mental health	NA	No	NA	NA	NA	NA	NA	NA	No
Mood Tracker, Journal, Anti Depression Diary	1.2.13	Google Play Store	Yes	Already excluded	Already Excluded	NA	No	NA	NA	NA	NA	NA	NA	No
MoodMission - Cope with Stress, Moods & Anxiety	1.4.8	Google Play Store	No	Yes	Mental health	NA	No	NA	NA	NA	NA	NA	NA	No
MoodTools - Depression Aid	2.4.4	Google Play Store	No	Yes	Mental health	NA	No	NA	NA	NA	NA	NA	NA	No
MoodTools - Depression Aid	2.4.4	Google Play Store	Yes	Already excluded	Already Excluded	NA	No	NA	NA	NA	NA	NA	NA	No
Moodtrack Social Diary	3.3	Google Play Store	No	Yes	Mental health	NA	No	NA	NA	NA	NA	NA	NA	No
Moodtrack Social Diary	3.3	Google Play Store	Yes	Already excluded	Already Excluded	NA	No	NA	NA	NA	NA	NA	NA	No
Mufti Ismail ibn Musa Menk Lectures	1	Google Play Store	No	Yes	Not focused on health	NA	No	NA	NA	NA	NA	NA	NA	No
Murder Minute - True Crime	1.0.23	Google Play Store	No	Yes	Not focused on health	NA	No	NA	NA	NA	NA	NA	NA	No
My Affirmations: Live Positive	6.4	Google Play Store	No	Yes	Mental health	NA	No	NA	NA	NA	NA	NA	NA	No
My Affirmations: Live Positive	6.4	Google Play Store	Yes	Already excluded	Already Excluded	NA	No	NA	NA	NA	NA	NA	NA	No
Nao. Voice Social Platform to reduce your stress	1.1.6	Google Play Store	No	Yes	Mental health	NA	No	NA	NA	NA	NA	NA	NA	No
Nao. Voice Social Platform to reduce your stress	1.1.6	Google Play Store	Yes	Already excluded	Already Excluded	NA	No	NA	NA	NA	NA	NA	NA	No
Natural Remedies: healthy life, beauty and recipes	1.98	Google Play Store	No	Yes	Mental health	NA	No	NA	NA	NA	NA	NA	NA	No
Neo : Travel Your Mind and Meditate	1.4	Google Play Store	No	Yes	Mental health	NA	No	NA	NA	NA	NA	NA	NA	No
Neurohealth Associates	1	Google Play Store	No	Yes	Mental health	NA	No	NA	NA	NA	NA	NA	NA	No
Neurohealth Associates	1	Google Play Store	Yes	Already excluded	Already Excluded	NA	No	NA	NA	NA	NA	NA	NA	No
NeuroNation - Brain Training & Brain Games	3.2.58	Google Play Store	No	Yes	Personal entertainment	NA	No	NA	NA	NA	NA	NA	NA	No
Newborn Baby Angry Twins	1.1	Google Play Store	No	Yes	Personal entertainment	NA	No	NA	NA	NA	NA	NA	NA	No
Not Shy Girl Because It's You Application	1.4	Google Play Store	No	Yes	Mental health	NA	No	NA	NA	NA	NA	NA	NA	No
Nsude USA LA community	1.0.2	Google Play Store	No	Yes	Social health	NA	No	NA	NA	NA	NA	NA	NA	No
Numerology - Rediscover Your Life Purpose	3.0.20	Google Play Store	No	Yes	General health and wellness	NA	No	NA	NA	NA	NA	NA	NA	No
OCD and Anxiety	6	Google Play Store	No	Yes	Mental health	NA	No	NA	NA	NA	NA	NA	NA	No
OCD and Anxiety	6	Google Play Store	Yes	Already excluded	Already Excluded	NA	No	NA	NA	NA	NA	NA	NA	No
Offroad Driving Master	1.0.4	Google Play Store	No	Yes	Personal entertainment	NA	No	NA	NA	NA	NA	NA	NA	No
Online Counseling: Depression & Anxiety Therapy	2	Google Play Store	No	Yes	Mental health	NA	No	NA	NA	NA	NA	NA	NA	No
Online Counseling: Depression & Anxiety Therapy	2	Google Play Store	Yes	Already excluded	Already Excluded	NA	No	NA	NA	NA	NA	NA	NA	No
Online Therapy: Chat with a Live Therapist	2	Google Play Store	No	Yes	Mental health	NA	No	NA	NA	NA	NA	NA	NA	No
Overcome anxiety	1.1	Google Play Store	No	Yes	Mental health	NA	No	NA	NA	NA	NA	NA	NA	No
Overcome Anxiety	1	Google Play Store	No	Yes	Mental health	NA	No	NA	NA	NA	NA	NA	NA	No
Overcome anxiety	1.1	Google Play Store	Yes	Already excluded	Already Excluded	NA	No	NA	NA	NA	NA	NA	NA	No
Overcome Anxiety	1	Google Play Store	Yes	Already excluded	Already Excluded	NA	No	NA	NA	NA	NA	NA	NA	No
Overcome Arachnophobia	1.3	Google Play Store	No	Yes	Mental health	NA	No	NA	NA	NA	NA	NA	NA	No
Overcome Shyness	1	Google Play Store	No	Yes	None	https://play.google.com/store/apps/details?id=com.selfhelpdevelopment.overcomeshyness	Yes	No	Yes	Yes	This is only a shyness app.	NA	NA	No
Overcome Your Fears	7	Google Play Store	No	Yes	Mental health	NA	No	NA	NA	NA	NA	NA	NA	No
Overcome your fears	1	Google Play Store	No	Yes	Mental health	NA	No	NA	NA	NA	NA	NA	NA	No
Ovia Pregnancy Tracker: Baby Due Date Countdown	2.3.6	Google Play Store	No	Yes	Physical health	NA	No	NA	NA	NA	NA	NA	NA	No
Paint By Number - Free Coloring Book & Puzzle Game	2.1.8	Google Play Store	No	Yes	Personal entertainment	NA	No	NA	NA	NA	NA	NA	NA	No
Paint By Number - Free Coloring Book & Puzzle Game	2.1.8	Google Play Store	Yes	Already excluded	Already Excluded	NA	No	NA	NA	NA	NA	NA	NA	No
Paint.ly - Color by Number Art	1.4.9.8	Google Play Store	No	Yes	Personal entertainment	NA	No	NA	NA	NA	NA	NA	NA	No
Panic Attack	1.0.0	Google Play Store	No	Yes	Mental health	NA	No	NA	NA	NA	NA	NA	NA	No
Panic Attack	1.0.0	Google Play Store	Yes	Already excluded	Already Excluded	NA	No	NA	NA	NA	NA	NA	NA	No
Panic Attack Anxiety Relief: Breathing Exercises	1.2	Google Play Store	No	Yes	Mental health	NA	No	NA	NA	NA	NA	NA	NA	No
Panic Attack Anxiety Relief: Breathing Exercises	1.2	Google Play Store	Yes	Already excluded	Already Excluded	NA	No	NA	NA	NA	NA	NA	NA	No
Panic attack: Causes, Diagnosis, and Treatment	1	Google Play Store	No	Yes	Mental health	NA	No	NA	NA	NA	NA	NA	NA	No
Panic attack: Causes, Diagnosis, and Treatment	1	Google Play Store	Yes	Already excluded	Already Excluded	NA	No	NA	NA	NA	NA	NA	NA	No
Panic Free Life	2	Google Play Store	No	Yes	Mental health	NA	No	NA	NA	NA	NA	NA	NA	No
Panic Relief- stop anxiety now	1.5.4	Google Play Store	No	Yes	Mental health	NA	No	NA	NA	NA	NA	NA	NA	No
PanicShield - Panic Attack Aid	1.2	Google Play Store	No	Yes	Mental health	NA	No	NA	NA	NA	NA	NA	NA	No
PanicShield - Panic Attack Aid	1.2	Google Play Store	Yes	Already excluded	Already Excluded	NA	No	NA	NA	NA	NA	NA	NA	No
ParallelWorld - Stunning Life	2.6.34	Google Play Store	No	Yes	Social health	NA	No	NA	NA	NA	NA	NA	NA	No
Parenting Tips for Children & Family by Lori Petro	1.4.6	Google Play Store	No	Yes	Social health	NA	No	NA	NA	NA	NA	NA	NA	No
Parler en Public sans Peur ni Stress	4.0.0	Google Play Store	No	No	Already Excluded	NA	No	NA	NA	NA	NA	NA	NA	No
Party Qs - The #1 Questions App for Conversations	1.2.21	Google Play Store	No	Yes	Personal entertainment	NA	No	NA	NA	NA	NA	NA	NA	No
Party Qs - The #1 Questions App for Conversations	1.2.21	Google Play Store	Yes	Already excluded	Already Excluded	NA	No	NA	NA	NA	NA	NA	NA	No
Pause - Guided Meditation & relaxing sleep stories	2.7.3	Google Play Store	No	Yes	Mental health	NA	No	NA	NA	NA	NA	NA	NA	No
Period Tracker Clue: Ovulation & Period Calender	5.19.0	Google Play Store	No	Yes	Physical health	NA	No	NA	NA	NA	NA	NA	NA	No
Period Tracker Clue: Ovulation & Period Calender	5.19.0	Google Play Store	Yes	Already excluded	Already Excluded	NA	No	NA	NA	NA	NA	NA	NA	No
Personality Development App	2.4	Google Play Store	No	Yes	Mental health	NA	No	NA	NA	NA	NA	NA	NA	No
Personality Development App	4.2.7	Google Play Store	No	Yes	Mental health	NA	No	NA	NA	NA	NA	NA	NA	No
Personality Development App	4.2.7	Google Play Store	Yes	Already excluded	Already Excluded	NA	No	NA	NA	NA	NA	NA	NA	No
Personality Trait Test	4.22	Google Play Store	No	Yes	Mental health	NA	No	NA	NA	NA	NA	NA	NA	No
Phobia	1	Google Play Store	No	Yes	Mental health	NA	No	NA	NA	NA	NA	NA	NA	No
Phobia	5.0.0	Google Play Store	No	Yes	Mental health	NA	No	NA	NA	NA	NA	NA	NA	No
Phobia	1	Google Play Store	Yes	Already excluded	Already Excluded	NA	No	NA	NA	NA	NA	NA	NA	No
Phobia	5.0.0	Google Play Store	Yes	Already excluded	Already Excluded	NA	No	NA	NA	NA	NA	NA	NA	No
Phobias	8.3.1	Google Play Store	No	Yes	Mental health	NA	No	NA	NA	NA	NA	NA	NA	No
Phobias and Fears	3	Google Play Store	No	Yes	Mental health	NA	No	NA	NA	NA	NA	NA	NA	No
Phobias: Causes, Types, and Symptoms	1.1	Google Play Store	No	Yes	Mental health	NA	No	NA	NA	NA	NA	NA	NA	No
Phobias: Causes, Types, and Symptoms	1.1	Google Play Store	Yes	Already excluded	Already Excluded	NA	No	NA	NA	NA	NA	NA	NA	No
Phrases for my family	1.4	Google Play Store	No	Yes	Social health	NA	No	NA	NA	NA	NA	NA	NA	No
Pixel Art: Color by Number	4.6	Google Play Store	No	Yes	Personal entertainment	NA	No	NA	NA	NA	NA	NA	NA	No
Pixel Art: Color by Number	4.6	Google Play Store	Yes	Already excluded	Already Excluded	NA	No	NA	NA	NA	NA	NA	NA	No
Poems For All Occasions - Love, Family & Friends	8	Google Play Store	No	Yes	Personal entertainment	NA	No	NA	NA	NA	NA	NA	NA	No
Pottery	1.46	Google Play Store	No	Yes	Personal entertainment	NA	No	NA	NA	NA	NA	NA	NA	No
Prayer	2.0.0	Google Play Store	No	Yes	Not focused on health	NA	No	NA	NA	NA	NA	NA	NA	No
Primed Mind - Hypnosis, Mindset & Life Coach	2.4.9	Google Play Store	No	Yes	General health and wellness	NA	No	NA	NA	NA	NA	NA	NA	No
Primed Mind - Hypnosis, Mindset & Life Coach	2.4.9	Google Play Store	Yes	Already excluded	Already Excluded	NA	No	NA	NA	NA	NA	NA	NA	No
PSY - mental health help. Support groups.	8.4.8.364	Google Play Store	No	Yes	Mental health	NA	No	NA	NA	NA	NA	NA	NA	No
PSY - mental health help. Support groups.	8.4.8.364	Google Play Store	Yes	Already excluded	Already Excluded	NA	No	NA	NA	NA	NA	NA	NA	No
PsychApp - Depression, Anxiety, Panic Attack	1.5.2	Google Play Store	No	Yes	Mental health	NA	No	NA	NA	NA	NA	NA	NA	No
PsychApp - Depression, Anxiety, Panic Attack	1.5.2	Google Play Store	Yes	Already excluded	Already Excluded	NA	No	NA	NA	NA	NA	NA	NA	No
Psychiatric Nursing Notes	1.3	Google Play Store	No	Yes	Mental health	NA	No	NA	NA	NA	NA	NA	NA	No
Psychiatry Pro-Diagnosis,Info,Treatment,CBT & DBT	1.0.0	Google Play Store	No	Yes	Mental health	NA	No	NA	NA	NA	NA	NA	NA	No
Psychiatry Pro-Diagnosis,Info,Treatment,CBT & DBT	1.0.0	Google Play Store	Yes	Already excluded	Already Excluded	NA	No	NA	NA	NA	NA	NA	NA	No
Psychology and Sociology	1.3	Google Play Store	No	Yes	Mental health	NA	No	NA	NA	NA	NA	NA	NA	No
Psychology books	9.2	Google Play Store	No	Yes	Mental health	NA	No	NA	NA	NA	NA	NA	NA	No
Psychology chat today. Depression and anxiety free	1.3.6	Google Play Store	No	Yes	Mental health	NA	No	NA	NA	NA	NA	NA	NA	No
Psychology chat today. Depression and anxiety free	1.3.6	Google Play Store	Yes	Already excluded	Already Excluded	NA	No	NA	NA	NA	NA	NA	NA	No
Psychology Facts	1	Google Play Store	No	Yes	Mental health	NA	No	NA	NA	NA	NA	NA	NA	No
Psychology in Hindi	1.1	Google Play Store	No	No	Already Excluded	NA	No	NA	NA	NA	NA	NA	NA	No
PsyTests	3	Google Play Store	No	Yes	Mental health	NA	No	NA	NA	NA	NA	NA	NA	No
PsyTests	3	Google Play Store	Yes	Already excluded	Already Excluded	NA	No	NA	NA	NA	NA	NA	NA	No
PUA Seduction - Pick Up - Polaris Social Analytics	1.0.5	Google Play Store	No	Yes	Social health	NA	No	NA	NA	NA	NA	NA	NA	No
Public Speaking For Beginners	3	Google Play Store	No	Yes	Social health	NA	No	NA	NA	NA	NA	NA	NA	No
PUBLIC SPEAKING TIPS	1	Google Play Store	No	Yes	Social health	NA	No	NA	NA	NA	NA	NA	NA	No
PUBLIC SPEAKING TIPS	1	Google Play Store	Yes	Already excluded	Already Excluded	NA	No	NA	NA	NA	NA	NA	NA	No
PUBLIC SPEAKING TIPS	1	Google Play Store	Yes	Already excluded	Already Excluded	NA	No	NA	NA	NA	NA	NA	NA	No
Querida Ansiedade	148	Google Play Store	No	No	Already Excluded	NA	No	NA	NA	NA	NA	NA	NA	No
Questions to ask a girl	1.7	Google Play Store	No	Yes	Social health	NA	No	NA	NA	NA	NA	NA	NA	No
Questions to ask a girl, Dating hacks & more- LUVY	3.8	Google Play Store	No	Yes	Social health	NA	No	NA	NA	NA	NA	NA	NA	No
Quote Coloring Pages For Adults	2	Google Play Store	No	Yes	Personal entertainment	NA	No	NA	NA	NA	NA	NA	NA	No
Quote Coloring Pages For Adults	2	Google Play Store	Yes	Already excluded	Already Excluded	NA	No	NA	NA	NA	NA	NA	NA	No
Quotes Creator	1.5.01	Google Play Store	No	Yes	Personal entertainment	NA	No	NA	NA	NA	NA	NA	NA	No
Reachout: My Support Network	2.7.3	Google Play Store	No	Yes	Mental health	NA	No	NA	NA	NA	NA	NA	NA	No
Reachout: My Support Network	2.7.3	Google Play Store	Yes	Already excluded	Already Excluded	NA	No	NA	NA	NA	NA	NA	NA	No
Recognize Social Anxiety Disorder	3	Google Play Store	No	Yes	None	https://play.google.com/store/apps/details?id=mediaclinic.recognizesocialanxietydisorder	Yes	Yes	Yes	No	NA	Supportive resources	Text only	Yes
Recognize Social Anxiety Disorder	3	Google Play Store	Yes	Already excluded	Already Excluded	NA	No	NA	NA	NA	NA	NA	NA	No
Reddit	2.26.3	Google Play Store	No	Yes	Social health	NA	No	NA	NA	NA	NA	NA	NA	No
Relationship psychology	1	Google Play Store	No	Yes	Social health	NA	No	NA	NA	NA	NA	NA	NA	No
Relationship psychology	1	Google Play Store	Yes	Already excluded	Already Excluded	NA	No	NA	NA	NA	NA	NA	NA	No
Relax Rain - Rain sounds: sleep and meditation	5.4.5	Google Play Store	No	Yes	Mental health	NA	No	NA	NA	NA	NA	NA	NA	No
RelaxBot - Psychological Methods to Relax Better	1.0.0	Google Play Store	No	Yes	Mental health	NA	No	NA	NA	NA	NA	NA	NA	No
RelaxBot - Psychological Methods to Relax Better	1.0.0	Google Play Store	Yes	Already excluded	Already Excluded	NA	No	NA	NA	NA	NA	NA	NA	No
Relaxing Anti-Stress Sound	6	Google Play Store	No	Yes	Mental health	NA	No	NA	NA	NA	NA	NA	NA	No
Relieve Depression Hypnosis - Mood & Anxiety Help	2.33	Google Play Store	No	Yes	Mental health	NA	No	NA	NA	NA	NA	NA	NA	No
Relieve Depression Hypnosis - Mood & Anxiety Help	2.33	Google Play Store	Yes	Already excluded	Already Excluded	NA	No	NA	NA	NA	NA	NA	NA	No
ReMinder App	1.0.3	Google Play Store	No	Yes	Not focused on health	NA	No	NA	NA	NA	NA	NA	NA	No
Romantic Messages	2.0.4	Google Play Store	No	Yes	Social health	NA	No	NA	NA	NA	NA	NA	NA	No
Rootd - Panic Attack & Anxiety Relief	1.14.2	Google Play Store	No	Yes	Mental health	NA	No	NA	NA	NA	NA	NA	NA	No
Rootd - Panic Attack & Anxiety Relief	1.14.2	Google Play Store	Yes	Already excluded	Already Excluded	NA	No	NA	NA	NA	NA	NA	NA	No
Sailor Cats	1.0.13	Google Play Store	No	Yes	Personal entertainment	NA	No	NA	NA	NA	NA	NA	NA	No
Secret Diary with Lock for Girls	1.1.3.1	Google Play Store	No	Yes	Personal entertainment	NA	No	NA	NA	NA	NA	NA	NA	No
Seduction and Dating Quiz	1.2.6	Google Play Store	No	Yes	Social health	NA	No	NA	NA	NA	NA	NA	NA	No
Seduction Booster	2.6.0	Google Play Store	No	Yes	Social health	NA	No	NA	NA	NA	NA	NA	NA	No
Self Confidence	1	Google Play Store	No	Yes	Mental health	NA	No	NA	NA	NA	NA	NA	NA	No
Self Confidence Course	1	Google Play Store	No	Yes	Mental health	NA	No	NA	NA	NA	NA	NA	NA	No
Self Confidence Course	1	Google Play Store	Yes	Already excluded	Already Excluded	NA	No	NA	NA	NA	NA	NA	NA	No
Self Confidence Course	1	Google Play Store	Yes	Already excluded	Already Excluded	NA	No	NA	NA	NA	NA	NA	NA	No
Self Healing Course	5	Google Play Store	No	Yes	Mental health	NA	No	NA	NA	NA	NA	NA	NA	No
Self Help	4	Google Play Store	No	Yes	Mental health	NA	No	NA	NA	NA	NA	NA	NA	No
Self Hypnosis Audio Companion	1.4.8	Google Play Store	No	Yes	Mental health	NA	No	NA	NA	NA	NA	NA	NA	No
Self Love	6	Google Play Store	No	Yes	Mental health	NA	No	NA	NA	NA	NA	NA	NA	No
Self-help Anxiety Management	1.2.6	Google Play Store	No	Yes	Mental health	NA	No	NA	NA	NA	NA	NA	NA	No
Self-help Anxiety Management	1.2.6	Google Play Store	Yes	Already excluded	Already Excluded	NA	No	NA	NA	NA	NA	NA	NA	No
Simple Habit - Guided Meditation and Relaxation	1.34.6	Google Play Store	No	Yes	Mental health	NA	No	NA	NA	NA	NA	NA	NA	No
Simple Habit - Guided Meditation and Relaxation	1.34.6	Google Play Store	Yes	Already excluded	Already Excluded	NA	No	NA	NA	NA	NA	NA	NA	No
Smart Therapy	1.5	Google Play Store	No	Yes	Mental health	NA	No	NA	NA	NA	NA	NA	NA	No
Smart Therapy	1.5	Google Play Store	Yes	Already excluded	Already Excluded	NA	No	NA	NA	NA	NA	NA	NA	No
Social Anxiety Disorder	1.0.0	Google Play Store	No	Yes	None	https://play.google.com/store/apps/details?id=com.bedieman.socialAnxietydisorder	Yes	Yes	Yes	No	NA	Supportive resources	Text and visual	Yes
Social Anxiety Disorder	1.3.0	Google Play Store	No	Yes	None	https://play.google.com/store/apps/details?id=com.afradadmedia.socialanxiety	Yes	Yes	Yes	No	NA	Supportive resources	Text and visual	Yes
Social Anxiety Disorder	1.0.0	Google Play Store	Yes	Already excluded	Already Excluded	NA	No	NA	NA	NA	NA	NA	NA	No
Social Anxiety Disorder	1.3.0	Google Play Store	Yes	Already excluded	Already Excluded	NA	No	NA	NA	NA	NA	NA	NA	No
Social Anxiety Disorder	1.3.0	Google Play Store	Yes	Already excluded	Already Excluded	NA	No	NA	NA	NA	NA	NA	NA	No
social anxiety disorder treatment	1	Google Play Store	No	Yes	None	https://play.google.com/store/apps/details?id=social.anxiety.disorder	Yes	Undetermined	Undetermined	Yes	After opening the app, the message "An error occurred" appeared. Despite restarting the app and clicking on “Retry”, this problem persisted. SP had the same issue after downloading and testing this app on his Samsung mobile phone.	NA	NA	No
Social anxiety disorder treatment	1	Google Play Store	Yes	Already excluded	Already Excluded	NA	No	NA	NA	NA	NA	NA	NA	No
Social Anxiety Hypnosis	1	Google Play Store	No	Yes	None	https://play.google.com/store/apps/details?id=com.hypnotransformations.socialanxietycure	Yes	Yes	Yes	No	NA	Therapeutic treatment	Text and audio	Yes
Social Anxiety Hypnosis	1	Google Play Store	Yes	Already excluded	Already Excluded	NA	No	NA	NA	NA	NA	NA	NA	No
Social Anxiety Test	1.1	Google Play Store	No	Yes	None	https://play.google.com/store/apps/details?id=com.socialanxiety.test	Yes	Yes	Yes	No	NA	Multipurpose	Text only	Yes
Social Anxiety Test	1.1	Google Play Store	Yes	Already excluded	Already Excluded	NA	No	NA	NA	NA	NA	NA	NA	No
Social Anxiety Test	1.1	Google Play Store	Yes	Already excluded	Already Excluded	NA	No	NA	NA	NA	NA	NA	NA	No
Social Intelligence	2.1	Google Play Store	No	Yes	Social health	NA	No	NA	NA	NA	NA	NA	NA	No
Social Quest App	1.2	Google Play Store	No	Yes	Social health	NA	No	NA	NA	NA	NA	NA	NA	No
Social Quest App	1.2	Google Play Store	Yes	Already excluded	Already Excluded	NA	No	NA	NA	NA	NA	NA	NA	No
Social Sessions Game	5.5	Google Play Store	No	Yes	Social health	NA	No	NA	NA	NA	NA	NA	NA	No
Social Sessions Game	5.5	Google Play Store	Yes	Already excluded	Already Excluded	NA	No	NA	NA	NA	NA	NA	NA	No
Socially - All Social Media in One App	1	Google Play Store	No	Yes	Social health	NA	No	NA	NA	NA	NA	NA	NA	No
Sociology اسس و مفاهيم علم الاجتماع dictionary	1	Google Play Store	No	No	Already Excluded	NA	No	NA	NA	NA	NA	NA	NA	No
South Cheshire CCG and Vale Royal CCG Self Help	1	Google Play Store	No	Yes	Mental health	NA	No	NA	NA	NA	NA	NA	NA	No
Spa music and relax music. Spa relaxation	5.0.1-40026	Google Play Store	No	Yes	Mental health	NA	No	NA	NA	NA	NA	NA	NA	No
SpeakEnglish	1	Google Play Store	No	Yes	Social health	NA	No	NA	NA	NA	NA	NA	NA	No
Speakrandom - Talk to strangers, find friends	1.1.6	Google Play Store	No	Yes	Social health	NA	No	NA	NA	NA	NA	NA	NA	No
Spectrum | Simple Guided Meditation & Sleep Sounds	1.6.16	Google Play Store	No	Yes	Mental health	NA	No	NA	NA	NA	NA	NA	NA	No
Stack	3	Google Play Store	No	Yes	Personal entertainment	NA	No	NA	NA	NA	NA	NA	NA	No
Stop Anxiety & Depression Naturally	1	Google Play Store	No	Yes	Mental health	NA	No	NA	NA	NA	NA	NA	NA	No
Stop M - Stop Masturbation And Quit Porn Addiction	3.3	Google Play Store	No	Yes	Mental health	NA	No	NA	NA	NA	NA	NA	NA	No
Stop Nail Biting Hypnosis	2.0.3	Google Play Store	No	Yes	Mental health	NA	No	NA	NA	NA	NA	NA	NA	No
Stop Panic & Anxiety Self-Help	4.1.2	Google Play Store	No	Yes	Mental health	NA	No	NA	NA	NA	NA	NA	NA	No
Stop Panic & Anxiety Self-Help	4.1.2	Google Play Store	Yes	Already excluded	Already Excluded	NA	No	NA	NA	NA	NA	NA	NA	No
Stop Panic And Anxiety Attack	1	Google Play Store	No	Yes	Mental health	NA	No	NA	NA	NA	NA	NA	NA	No
Stress Less TRE	0.0.3	Google Play Store	No	Yes	Mental health	NA	No	NA	NA	NA	NA	NA	NA	No
stress relief - stress and anxiety	1.02	Google Play Store	No	Yes	Mental health	NA	No	NA	NA	NA	NA	NA	NA	No
stress relief - stress and anxiety	1.02	Google Play Store	Yes	Already excluded	Already Excluded	NA	No	NA	NA	NA	NA	NA	NA	No
Stress Relief Adult Color Book	10.2	Google Play Store	No	Yes	Personal entertainment	NA	No	NA	NA	NA	NA	NA	NA	No
Study Music Memory Booster: (Focus & Learn)	12.3	Google Play Store	No	Yes	Mental health	NA	No	NA	NA	NA	NA	NA	NA	No
Study Tips And Techniques	2	Google Play Store	No	Yes	Not focused on health	NA	No	NA	NA	NA	NA	NA	NA	No
Stuttering Speech Therapy - DAF- Logotherapy	1.0.6	Google Play Store	No	Yes	Social health	NA	No	NA	NA	NA	NA	NA	NA	No
Sudoku - Free Classic Sudoku Puzzles	1.5.6	Google Play Store	No	Yes	Personal entertainment	NA	No	NA	NA	NA	NA	NA	NA	No
SuperBetter	1.1.12	Google Play Store	No	Yes	General health and wellness	NA	No	NA	NA	NA	NA	NA	NA	No
SuperBetter	1.1.12	Google Play Store	Yes	Already excluded	Already Excluded	NA	No	NA	NA	NA	NA	NA	NA	No
Supportive Amino for Self Help	2.4.28683	Google Play Store	No	Yes	Social health	NA	No	NA	NA	NA	NA	NA	NA	No
Talking Superhero Man	1.8	Google Play Store	No	Yes	Personal entertainment	NA	No	NA	NA	NA	NA	NA	NA	No
TalkLife - Lonely, Stressed or Anxious? Get help!	5.7.20.9	Google Play Store	No	Yes	Mental health	NA	No	NA	NA	NA	NA	NA	NA	No
TalkLife - Lonely, Stressed or Anxious? Get help!	5.7.20.9	Google Play Store	Yes	Already excluded	Already Excluded	NA	No	NA	NA	NA	NA	NA	NA	No
Tap Color: Color By Number Game & Coloring Book	2.0.6	Google Play Store	No	Yes	Personal entertainment	NA	No	NA	NA	NA	NA	NA	NA	No
Technology Tips Tricks in Hindi	7	Google Play Store	No	No	Already Excluded	NA	No	NA	NA	NA	NA	NA	NA	No
Teenline - A CINI Initiative	1.0.0	Google Play Store	No	Yes	Mental health	NA	No	NA	NA	NA	NA	NA	NA	No
Test de Ansiedad Social	1	Google Play Store	No	No	Already Excluded	NA	No	NA	NA	NA	NA	NA	NA	No
Test de Ansiedad Social	1	Google Play Store	Yes	Already excluded	Already Excluded	NA	No	NA	NA	NA	NA	NA	NA	No
Test de Fobia Social	1	Google Play Store	No	No	Already Excluded	NA	No	NA	NA	NA	NA	NA	NA	No
Test de Fobia Social	1	Google Play Store	Yes	Already excluded	Already Excluded	NA	No	NA	NA	NA	NA	NA	NA	No
the abc of love: how to conquer a woman	1.2	Google Play Store	No	Yes	Social health	NA	No	NA	NA	NA	NA	NA	NA	No
The Anxiety Guy Podcasts - Fear, Depression Relief	1.4.6	Google Play Store	No	Yes	Mental health	NA	No	NA	NA	NA	NA	NA	NA	No
The Anxiety Guy Podcasts - Fear, Depression Relief	1.4.6	Google Play Store	Yes	Already excluded	Already Excluded	NA	No	NA	NA	NA	NA	NA	NA	No
The Best Brain Training	4.1	Google Play Store	No	Yes	Mental health	NA	No	NA	NA	NA	NA	NA	NA	No
The Best Psychology Facts For Life Hacks	2.1	Google Play Store	No	Yes	Mental health	NA	No	NA	NA	NA	NA	NA	NA	No
The Best Psychology Facts For Life Hacks	2.1	Google Play Store	Yes	Already excluded	Already Excluded	NA	No	NA	NA	NA	NA	NA	NA	No
The Cinderella Contract	1.6.3	Google Play Store	No	Yes	Personal entertainment	NA	No	NA	NA	NA	NA	NA	NA	No
The Creation Frequency	5.5.3	Google Play Store	No	Yes	Mental health	NA	No	NA	NA	NA	NA	NA	NA	No
The power of Subconscious Mind & Affirmations	1.3	Google Play Store	No	Yes	Mental health	NA	No	NA	NA	NA	NA	NA	NA	No
The School of Life	6.0.5	Google Play Store	No	Yes	Social health	NA	No	NA	NA	NA	NA	NA	NA	No
The School of Life	6.0.5	Google Play Store	Yes	Already excluded	Already Excluded	NA	No	NA	NA	NA	NA	NA	NA	No
The Stoic	3.1	Google Play Store	No	Yes	Mental health	NA	No	NA	NA	NA	NA	NA	NA	No
The Upward Spiral	1.2	Google Play Store	No	Yes	Mental health	NA	No	NA	NA	NA	NA	NA	NA	No
Therapeer: Peer Emotional Support	1.3.6	Google Play Store	No	Yes	Mental health	NA	No	NA	NA	NA	NA	NA	NA	No
Therapeer: Peer Emotional Support	1.3.6	Google Play Store	Yes	Already excluded	Already Excluded	NA	No	NA	NA	NA	NA	NA	NA	No
Therapy - Professional Mental Health Sessions	2	Google Play Store	No	Yes	Mental health	NA	No	NA	NA	NA	NA	NA	NA	No
Therapy - Professional Mental Health Sessions	2	Google Play Store	Yes	Already excluded	Already Excluded	NA	No	NA	NA	NA	NA	NA	NA	No
Think Rich Quotes & Sayings: Naina Apps	1.5	Google Play Store	No	Yes	Mental health	NA	No	NA	NA	NA	NA	NA	NA	No
Tide - Sleep Sounds, Focus Timer, Relax Meditate	2.8.6	Google Play Store	No	Yes	Mental health	NA	No	NA	NA	NA	NA	NA	NA	No
Tiles Hop: Forever Dancing Ball	2.9.0	Google Play Store	No	Yes	Personal entertainment	NA	No	NA	NA	NA	NA	NA	NA	No
Timidez Ansiedade Autoestima	2	Google Play Store	No	No	Already Excluded	NA	No	NA	NA	NA	NA	NA	NA	No
Traffic Run!	1.6.6	Google Play Store	No	Yes	Personal entertainment	NA	No	NA	NA	NA	NA	NA	NA	No
Tricky Riddles with Answers & Brain Teaser	2.1	Google Play Store	No	Yes	Personal entertainment	NA	No	NA	NA	NA	NA	NA	NA	No
Tricky Test 2TM: Genius Brain?	6.4	Google Play Store	No	Yes	Personal entertainment	NA	No	NA	NA	NA	NA	NA	NA	No
True or False Quiz app - Is That True?	2.1	Google Play Store	No	Yes	Personal entertainment	NA	No	NA	NA	NA	NA	NA	NA	No
True or False Quiz app - Is That True?	2.1	Google Play Store	Yes	Already excluded	Already Excluded	NA	No	NA	NA	NA	NA	NA	NA	No
Tum Meri Zeest ka Hasil Ho - Iqra Sagheer	1	Google Play Store	No	No	Already Excluded	NA	No	NA	NA	NA	NA	NA	NA	No
Tweddle - Parenting Babies and Toddlers	1.0.0	Google Play Store	No	Yes	Mental health	NA	No	NA	NA	NA	NA	NA	NA	No
Two Dots	5.6.4	Google Play Store	No	Yes	Personal entertainment	NA	No	NA	NA	NA	NA	NA	NA	No
Two Dots	5.6.4	Google Play Store	Yes	Already excluded	Already Excluded	NA	No	NA	NA	NA	NA	NA	NA	No
Ultimate Courage – Premium Subliminal Messages	1	Google Play Store	No	Yes	Mental health	NA	No	NA	NA	NA	NA	NA	NA	No
Unhappy Wallpapers	1	Google Play Store	No	Yes	Mental health	NA	No	NA	NA	NA	NA	NA	NA	No
Unhappy Wallpapers	1	Google Play Store	Yes	Already excluded	Already Excluded	NA	No	NA	NA	NA	NA	NA	NA	No
Unwinding AnxietyR	3.1.12	Google Play Store	No	Yes	Mental health	NA	No	NA	NA	NA	NA	NA	NA	No
Utangaçlık	1	Google Play Store	No	No	Already Excluded	NA	No	NA	NA	NA	NA	NA	NA	No
Valentine Love Color By Number - Paint By Number	1.05	Google Play Store	No	Yes	Personal entertainment	NA	No	NA	NA	NA	NA	NA	NA	No
Valentine Love Glitter Color By Number Paint Book	1.12	Google Play Store	No	Yes	Personal entertainment	NA	No	NA	NA	NA	NA	NA	NA	No
Vent - Express yourself freely	4.3.0	Google Play Store	No	Yes	Mental health	NA	No	NA	NA	NA	NA	NA	NA	No
Vent - Express yourself freely	4.3.0	Google Play Store	Yes	Already excluded	Already Excluded	NA	No	NA	NA	NA	NA	NA	NA	No
Vive Sin Ansiedad	1.25.0.0	Google Play Store	No	No	Already Excluded	NA	No	NA	NA	NA	NA	NA	NA	No
Vocabulary Builder	5.1.2	Google Play Store	No	Yes	Social health	NA	No	NA	NA	NA	NA	NA	NA	No
Vocabulary Builder	5.1.2	Google Play Store	Yes	Already excluded	Already Excluded	NA	No	NA	NA	NA	NA	NA	NA	No
Vol 2 - Network Marketing Business	1.1	Google Play Store	No	Yes	Social health	NA	No	NA	NA	NA	NA	NA	NA	No
VR Heights Phobia - Google Cardboard	22	Google Play Store	No	Yes	Personal entertainment	NA	No	NA	NA	NA	NA	NA	NA	No
VR Heights Phobia - Google Cardboard	22	Google Play Store	Yes	Already excluded	Already Excluded	NA	No	NA	NA	NA	NA	NA	NA	No
Waplog - Free Dating app - Meet & Live Video Chat	3.24.1.1	Google Play Store	No	Yes	Social health	NA	No	NA	NA	NA	NA	NA	NA	No
Waplog - Free Dating app - Meet & Live Video Chat	3.24.1.1	Google Play Store	Yes	Already excluded	Already Excluded	NA	No	NA	NA	NA	NA	NA	NA	No
Warrior Cats Amino	2.4.28683	Google Play Store	No	Yes	Personal entertainment	NA	No	NA	NA	NA	NA	NA	NA	No
What's Up? - Mental Health App	2.3.3	Google Play Store	No	Yes	Mental health	NA	No	NA	NA	NA	NA	NA	NA	No
What's Up? - Mental Health App	2.3.3	Google Play Store	Yes	Already excluded	Already Excluded	NA	No	NA	NA	NA	NA	NA	NA	No
Which One Are You - Know Yourself Personality Test	1	Google Play Store	No	Yes	Personal entertainment	NA	No	NA	NA	NA	NA	NA	NA	No
Woo : Meet new people now for dating	1.6.4	Google Play Store	No	Yes	Social health	NA	No	NA	NA	NA	NA	NA	NA	No
Woody Block PuzzleTM	1.2.6	Google Play Store	No	Yes	Personal entertainment	NA	No	NA	NA	NA	NA	NA	NA	No
Woody Block PuzzleTM	1.2.6	Google Play Store	Yes	Already excluded	Already Excluded	NA	No	NA	NA	NA	NA	NA	NA	No
Word Search	1.1.5	Google Play Store	No	Yes	Personal entertainment	NA	No	NA	NA	NA	NA	NA	NA	No
Words Story - Addictive Word Game	1.7.5	Google Play Store	No	Yes	Personal entertainment	NA	No	NA	NA	NA	NA	NA	NA	No
Would You Rather? - Hardest Choice for Party Game	2.2	Google Play Store	No	Yes	Personal entertainment	NA	No	NA	NA	NA	NA	NA	NA	No
Wysa: depression & anxiety therapy chatbot	1.0.4	Google Play Store	No	Yes	Mental health	NA	No	NA	NA	NA	NA	NA	NA	No
Wysa: depression & anxiety therapy chatbot	1.0.4	Google Play Store	Yes	Already excluded	Already Excluded	NA	No	NA	NA	NA	NA	NA	NA	No
Yoga for Anxiety	1.5	Google Play Store	No	Yes	Mental health	NA	No	NA	NA	NA	NA	NA	NA	No
Yoga for Beginners | Workouts for the mind & body!	2.4.1	Google Play Store	No	Yes	Mental health	NA	No	NA	NA	NA	NA	NA	NA	No
Yoga for Relief of Anxiety, Stress and Depression	3.11	Google Play Store	No	Yes	General health and wellness	NA	No	NA	NA	NA	NA	NA	NA	No
Yoga for Relief of Anxiety, Stress and Depression	3.11	Google Play Store	Yes	Already excluded	Already Excluded	NA	No	NA	NA	NA	NA	NA	NA	No
you will learn palmistry reading	1.0.0	Google Play Store	No	Yes	Personal entertainment	NA	No	NA	NA	NA	NA	NA	NA	No
Youper - Emotional Health	7.00.001	Google Play Store	No	Yes	Mental health	NA	No	NA	NA	NA	NA	NA	NA	No
Youper - Emotional Health	7.00.001	Google Play Store	Yes	Already excluded	Already Excluded	NA	No	NA	NA	NA	NA	NA	NA	No
Youper - Emotional Health	7.00.001	Google Play Store	Yes	Already excluded	Already Excluded	NA	No	NA	NA	NA	NA	NA	NA	No
Your Life Simulator	1.10.2	Google Play Store	No	Yes	Personal entertainment	NA	No	NA	NA	NA	NA	NA	NA	No
Zen	3.3.11	Google Play Store	No	Yes	Mental health	NA	No	NA	NA	NA	NA	NA	NA	No
Zen Koi 2	2.3.2	Google Play Store	No	Yes	Personal entertainment	NA	No	NA	NA	NA	NA	NA	NA	No
Великие истории любви,чувства	1.0.7	Google Play Store	No	No	Already Excluded	NA	No	NA	NA	NA	NA	NA	NA	No
Гипноз. Аудиомикстура счастья	1.38	Google Play Store	No	No	Already Excluded	NA	No	NA	NA	NA	NA	NA	NA	No
Практическая психология	1	Google Play Store	No	No	Already Excluded	NA	No	NA	NA	NA	NA	NA	NA	No
Тест: Насколько Ты Влюблена?	2	Google Play Store	No	No	Already Excluded	NA	No	NA	NA	NA	NA	NA	NA	No
اجمل رسائل الصباح مسجات صباح الخير 2019‎	3.4	Google Play Store	No	No	Already Excluded	NA	No	NA	NA	NA	NA	NA	NA	No
اذكر الله ادعية تريح القلوب	5.1	Google Play Store	No	No	Already Excluded	NA	No	NA	NA	NA	NA	NA	NA	No
اسرار لا يريدك القادة معرفتها‎	7.3.4	Google Play Store	No	No	Already Excluded	NA	No	NA	NA	NA	NA	NA	NA	No
اعرف نفسك بنفسك	1.1	Google Play Store	No	No	Already Excluded	NA	No	NA	NA	NA	NA	NA	NA	No
التخلص من الخجل - كن واثقا من نفسك‎	2	Google Play Store	No	No	Already Excluded	NA	No	NA	NA	NA	NA	NA	NA	No
التغلب على الخجل	1	Google Play Store	No	No	Already Excluded	NA	No	NA	NA	NA	NA	NA	NA	No
التنمية الذاتية وتطوير الذات بدون نت‎	1.3	Google Play Store	No	No	Already Excluded	NA	No	NA	NA	NA	NA	NA	NA	No
الشخصية الساحرة	1	Google Play Store	No	No	Already Excluded	NA	No	NA	NA	NA	NA	NA	NA	No
الصحة النفسية‎	1	Google Play Store	No	No	Already Excluded	NA	No	NA	NA	NA	NA	NA	NA	No
الصحة النفسية	1	Google Play Store	Yes	Already excluded	Already Excluded	NA	No	NA	NA	NA	NA	NA	NA	No
أجمل بوكيات ورود و أزهار	2	Google Play Store	No	No	Already Excluded	NA	No	NA	NA	NA	NA	NA	NA	No
أحبك أمي : كلمات تهز المشاعر2019	1.4	Google Play Store	No	No	Already Excluded	NA	No	NA	NA	NA	NA	NA	NA	No
أسرار الشخصية الكاريزمية	7.4	Google Play Store	No	No	Already Excluded	NA	No	NA	NA	NA	NA	NA	NA	No
أسرار بناء الشخصية	1	Google Play Store	No	No	Already Excluded	NA	No	NA	NA	NA	NA	NA	NA	No
أسرارالشخصية الذكية	1.3	Google Play Store	No	No	Already Excluded	NA	No	NA	NA	NA	NA	NA	NA	No
أفكار مذهلة ستغيرحياتك	7.5.1	Google Play Store	No	No	Already Excluded	NA	No	NA	NA	NA	NA	NA	NA	No
إشتقتلك أمي العزيزة 2019 - بدون نت	1.3	Google Play Store	No	No	Already Excluded	NA	No	NA	NA	NA	NA	NA	NA	No
باقات ورود	3.4	Google Play Store	No	No	Already Excluded	NA	No	NA	NA	NA	NA	NA	NA	No
بعثرة كلمات	1	Google Play Store	No	No	Already Excluded	NA	No	NA	NA	NA	NA	NA	NA	No
بنات و بس: صور و حالات للواتساب	4.0.4	Google Play Store	No	No	Already Excluded	NA	No	NA	NA	NA	NA	NA	NA	No
تغريدات صباحية و مسائية‎	1	Google Play Store	No	No	Already Excluded	NA	No	NA	NA	NA	NA	NA	NA	No
ثقف عقلك-mindset‎	1	Google Play Store	No	No	Already Excluded	NA	No	NA	NA	NA	NA	NA	NA	No
ثمانية طرق لمعالجة الخوف و القلق	1.3	Google Play Store	No	No	Already Excluded	NA	No	NA	NA	NA	NA	NA	NA	No
جبروت انثى متمرده 2019 - كلام حلو	3.9	Google Play Store	No	No	Already Excluded	NA	No	NA	NA	NA	NA	NA	NA	No
حالات فيديو جوكر واتس	0.0.1	Google Play Store	No	No	Already Excluded	NA	No	NA	NA	NA	NA	NA	NA	No
حالات و صور	3.0.2	Google Play Store	No	No	Already Excluded	NA	No	NA	NA	NA	NA	NA	NA	No
دوستويفسكي رواية المراهق الجزء الأول ـ فيودور	2.0.0	Google Play Store	No	No	Already Excluded	NA	No	NA	NA	NA	NA	NA	NA	No
رفيقك نحوى النجاح	1	Google Play Store	No	No	Already Excluded	NA	No	NA	NA	NA	NA	NA	NA	No
روائع الكلمات	1	Google Play Store	No	No	Already Excluded	NA	No	NA	NA	NA	NA	NA	NA	No
رومانسيات حب بالصور	1.3	Google Play Store	No	No	Already Excluded	NA	No	NA	NA	NA	NA	NA	NA	No
صحة طفلك من الولادة و حتى عامين	1	Google Play Store	No	No	Already Excluded	NA	No	NA	NA	NA	NA	NA	NA	No
صور - حالات ٢٠١٩‎	1.0.11	Google Play Store	No	No	Already Excluded	NA	No	NA	NA	NA	NA	NA	NA	No
صور دينية صباحية و مسائية	1	Google Play Store	No	No	Already Excluded	NA	No	NA	NA	NA	NA	NA	NA	No
صور دينية صباحية و مسائية ( اذكار و ادعية )	1	Google Play Store	No	No	Already Excluded	NA	No	NA	NA	NA	NA	NA	NA	No
صور و حالات للواتساب	3.0.1	Google Play Store	No	No	Already Excluded	NA	No	NA	NA	NA	NA	NA	NA	No
صور و حالات للواتساب من القلب	2.0.1	Google Play Store	No	No	Already Excluded	NA	No	NA	NA	NA	NA	NA	NA	No
صور و رسائل للصباح والمساء	1	Google Play Store	No	No	Already Excluded	NA	No	NA	NA	NA	NA	NA	NA	No
طرق التخلص من الخجل شرح بالفيديو‎	1.12	Google Play Store	No	No	Already Excluded	NA	No	NA	NA	NA	NA	NA	NA	No
عبر و حكم ـ نادرة عن الحياة	1	Google Play Store	No	No	Already Excluded	NA	No	NA	NA	NA	NA	NA	NA	No
علاج الأفكار السلبية	1	Google Play Store	No	No	Already Excluded	NA	No	NA	NA	NA	NA	NA	NA	No
علاج الخجل والخوف بسرعة في يوم	1	Google Play Store	No	No	Already Excluded	NA	No	NA	NA	NA	NA	NA	NA	No
علمتني الحياة حكم وعبر	1	Google Play Store	No	No	Already Excluded	NA	No	NA	NA	NA	NA	NA	NA	No
غير تفكيرك غير حياتك	2	Google Play Store	No	No	Already Excluded	NA	No	NA	NA	NA	NA	NA	NA	No
غير تفكيرك غير حياتك‎ - بدون نت	1	Google Play Store	No	No	Already Excluded	NA	No	NA	NA	NA	NA	NA	NA	No
فن الاقناع و التفاوض	1.1.1	Google Play Store	No	No	Already Excluded	NA	No	NA	NA	NA	NA	NA	NA	No
فن العلاج النفسي	3	Google Play Store	No	No	Already Excluded	NA	No	NA	NA	NA	NA	NA	NA	No
فن قيادة الناس‎	1	Google Play Store	No	No	Already Excluded	NA	No	NA	NA	NA	NA	NA	NA	No
كتاب الأسرار الجديدة الكاريزما	1	Google Play Store	No	No	Already Excluded	NA	No	NA	NA	NA	NA	NA	NA	No
كلام أعجبني	1	Google Play Store	No	No	Already Excluded	NA	No	NA	NA	NA	NA	NA	NA	No
كلام يهز المشاعر	1	Google Play Store	No	No	Already Excluded	NA	No	NA	NA	NA	NA	NA	NA	No
كلمات تهز القلوب	5	Google Play Store	No	No	Already Excluded	NA	No	NA	NA	NA	NA	NA	NA	No
كلمات راقية و صور معبرة	2	Google Play Store	No	No	Already Excluded	NA	No	NA	NA	NA	NA	NA	NA	No
كلمات رومانسية للحبيب 2019	1	Google Play Store	No	No	Already Excluded	NA	No	NA	NA	NA	NA	NA	NA	No
كلمات علمتني معنى الحياة	1	Google Play Store	No	No	Already Excluded	NA	No	NA	NA	NA	NA	NA	NA	No
كون شخصية القائد	1	Google Play Store	No	No	Already Excluded	NA	No	NA	NA	NA	NA	NA	NA	No
كيف أتقن التحدث مع الآخرين بلباقة	5.1	Google Play Store	No	No	Already Excluded	NA	No	NA	NA	NA	NA	NA	NA	No
كيف تتخلص من الخجل والخوف	3.2	Google Play Store	No	No	Already Excluded	NA	No	NA	NA	NA	NA	NA	NA	No
كيف تتخلص من الخوف و الخجل	4.0.1	Google Play Store	No	No	Already Excluded	NA	No	NA	NA	NA	NA	NA	NA	No
كيف تغير حياتك	2.1	Google Play Store	No	No	Already Excluded	NA	No	NA	NA	NA	NA	NA	NA	No
كيف تكون اجتماعي قوي الشخصية‎	1	Google Play Store	No	No	Already Excluded	NA	No	NA	NA	NA	NA	NA	NA	No
كيف تكون قائد ناجح	1	Google Play Store	No	No	Already Excluded	NA	No	NA	NA	NA	NA	NA	NA	No
كيف يمكن التخلص من الخجل	1	Google Play Store	No	No	Already Excluded	NA	No	NA	NA	NA	NA	NA	NA	No
لأنني أنثى	1	Google Play Store	No	No	Already Excluded	NA	No	NA	NA	NA	NA	NA	NA	No
لن أخجل بعد اليوم	2	Google Play Store	No	No	Already Excluded	NA	No	NA	NA	NA	NA	NA	NA	No
مهارات الاقناع	1	Google Play Store	No	No	Already Excluded	NA	No	NA	NA	NA	NA	NA	NA	No
अपना लक्ष्य हासिल करें -Tips to Achieve Goal	1.0.1	Google Play Store	No	No	Already Excluded	NA	No	NA	NA	NA	NA	NA	NA	No
হতাশা ও দুশ্চিন্তা থেকে মুক্তি	0.0.3	Google Play Store	No	No	Already Excluded	NA	No	NA	NA	NA	NA	NA	NA	No
허스토리 (HerStory)	1.2.0	Google Play Store	No	No	Already Excluded	NA	No	NA	NA	NA	NA	NA	NA	No
有料版・赤ちゃんのひとみしり改善 写真deいないいないばあ	1	Google Play Store	No	No	Already Excluded	NA	No	NA	NA	NA	NA	NA	NA	No

## Sheet: Reference Sheet
Duplicate app name?
Yes
No
Already excluded
