# Supplementary material for: Psychoeducational Social Anxiety Mobile Apps: Systematic Search in App Stores, Content Analysis, and Evaluation
Source: JMIR Mhealth Uhealth. 2021 Sep 21;9(9):e26603. doi: 10.2196/26603 (PMC8493451; doi:10.2196/26603)
Supplement: Multimedia Appendix 6 [file mhealth_v9i9e26603_app6.xlsx]

## Sheet: TH App Quality Ratings
Multimedia Appendix 6 (Part 1) TH Subjective ratings (Section E of the MARS)
Application name	App store	Developer	E.20	E.21	E.22	E.23	App mean subjective quality score
Beat Social Phobia with Andrew Johnson	Apple App Store	Universal Relaxation	4	3	5	4	4
Beat Social Phobia	Google Play Store	Universal Relaxation	3	3	1	3	2.5
How To Overcome Shyness	Google Play Store	Dierre09	1	1	1	1	1
How To Overcome Shyness	Google Play Store	Iaks Solutions	3	3	1	3	2.5
How To Overcome Shyness	Google Play Store	The Almighty Dollar	3	3	1	3	2.5
Recognize Social Anxiety Disorder	Google Play Store	Media Clinic	2	2	1	2	1.75
Social Anxiety Disorder	Google Play Store	Afradad Media	3	3	1	3	2.5
Social Anxiety Disorder	Google Play Store	Bedieman	2	2	1	2	1.75
Social Anxiety Hypnosis	Google Play Store	Kym Tolsen and Hani Al-Qasem	3	3	3	3	3
Social Anxiety Test - Psychological Test	Apple App Store	Balkanboy Media	2	2	1	2	1.75
Social Anxiety Test	Apple App Store	Eddie Liu	3	3	3	3	3
Social Anxiety Test	Google Play Store	Mood Tools	3	3	3	3	3

## Sheet: SP App Quality Ratings
Multimedia Appendix 6 (Part 2) SP Subjective ratings (Section E of the MARS)
Application name	App store	Developer	E.20	E.21	E.22	E.23	App mean subjective quality score
Beat Social Phobia with Andrew Johnson	Apple App Store	Universal Relaxation	4	4	3	4	3.75
Beat Social Phobia	Google Play Store	Universal Relaxation	3	3	1	3	2.5
How To Overcome Shyness	Google Play Store	Dierre09	2	2	1	2	1.75
How To Overcome Shyness	Google Play Store	Iaks Solutions	3	3	3	3	3
How To Overcome Shyness	Google Play Store	The Almighty Dollar	2	2	1	2	1.75
Recognize Social Anxiety Disorder	Google Play Store	Media Clinic	1	1	1	2	1.25
Social Anxiety Disorder	Google Play Store	Afradad Media	2	2	1	3	2
Social Anxiety Disorder	Google Play Store	Bedieman	3	2	1	3	2.25
Social Anxiety Hypnosis	Google Play Store	Kym Tolsen and Hani Al-Qasem	4	4	3	4	3.75
Social Anxiety Test - Psychological Test	Apple App Store	Balkanboy Media	2	1	1	1	1.25
Social Anxiety Test	Apple App Store	Eddie Liu	5	4	3	4	4
Social Anxiety Test	Google Play Store	Mood Tools	5	4	3	4	4

## Sheet: Aggregate Subjective Quality
Multimedia Appendix 6 (Part 3) Aggregate subjective ratings (Section E of the MARS)
Application name	App store	Developer	E.20 Mean	E.21 Mean	E.22 Mean	E.23 Mean	Mean app subjective quality score
Beat Social Phobia with Andrew Johnson	Apple App Store	Universal Relaxation	4	3.5	4	4	3.875
Social Anxiety Test	Apple App Store	Eddie Liu	4	3.5	3	3.5	3.5
Social Anxiety Test	Google Play Store	Mood Tools	4	3.5	3	3.5	3.5
Social Anxiety Hypnosis	Google Play Store	Kym Tolsen and Hani Al-Qasem	3.5	3.5	3	3.5	3.375
How To Overcome Shyness	Google Play Store	Iaks Solutions	3	3	2	3	2.75
Beat Social Phobia	Google Play Store	Universal Relaxation	3	3	1	3	2.5
Social Anxiety Disorder	Google Play Store	Afradad Media	2.5	2.5	1	3	2.25
How To Overcome Shyness	Google Play Store	The Almighty Dollar	2.5	2.5	1	2.5	2.125
Social Anxiety Disorder	Google Play Store	Bedieman	2.5	2	1	2.5	2
Recognize Social Anxiety Disorder	Google Play Store	Media Clinic	1.5	1.5	1	2	1.5
Social Anxiety Test - Psychological Test	Apple App Store	Balkanboy Media	2	1.5	1	1.5	1.5
How To Overcome Shyness	Google Play Store	Dierre09	1.5	1.5	1	1.5	1.375
Measures of central tendancy		Mean	2.83333	2.625	1.83333	2.79167	2.52083
		Median	2.75	2.75	1	3	2.375
		Mode	2.50 and 4.00	3.5	1	3.00 and 3.50	1.50 and 3.50
Measures of dispersion		Range	2.5	2	3	2.5	2.5
		Standard deviation	0.912871	0.829156	1.11464	0.810677	0.875541
